# Supplementary material for: Genetic differences in the HLA region contribute to the variability in SARS‐CoV‐2 vaccine responsiveness of older persons: the Doetinchem Cohort Study
Source: Clin Transl Immunology. 2025 Nov 5;14(11):e70058. doi: 10.1002/cti2.70058 (PMC12588338; doi:10.1002/cti2.70058)
Supplement: Supplementary file 1 — Supplementary table 1 [file CTI2-14-e70058-s003.xlsx]

## Sheet: Sheet 1
Supplementary table 1: Summary statistics (P < 0.05) of anti-S1 IgG antibody responses 1 month after a first vaccination against SARS-CoV-2.
Chromosome	Position	ID	Reference allele	Alternative allele	Effect allele	Effect allele frequency	Beta	Standard error	P-value
10	94263	10:94263:C:A	C	A	A	0.0278481	0.172326	0.081101	0.0339135
10	95662	10:95662:G:C	G	C	C	0.312025	-0.062704	0.028337	0.0271995
10	96332	10:96332:C:T	C	T	T	0.0278481	0.172326	0.081101	0.0339135
10	98087	10:98087:C:T	C	T	T	0.273418	-0.0585802	0.0292455	0.0455162
10	98244	10:98244:G:A	G	A	A	0.0278481	0.172326	0.081101	0.0339135
10	98947	10:98947:T:A	T	A	A	0.0278481	0.172326	0.081101	0.0339135
10	107448	10:107448:C:A	C	A	A	0.0278481	0.172326	0.081101	0.0339135
10	108965	10:108965:C:T	C	T	T	0.0278481	0.172326	0.081101	0.0339135
10	109127	10:109127:C:T	C	T	T	0.0278481	0.172326	0.081101	0.0339135
10	109746	10:109746:G:A	G	A	A	0.0278481	0.172326	0.081101	0.0339135
10	110389	10:110389:A:C	A	C	C	0.0278481	0.172326	0.081101	0.0339135
10	110655	10:110655:C:T	C	T	T	0.312658	-0.0620498	0.028349	0.0289072
10	111174	10:111174:A:G	A	G	G	0.0278481	0.172326	0.081101	0.0339135
10	111356	10:111356:T:C	T	C	C	0.0278481	0.172326	0.081101	0.0339135
10	111990	10:111990:A:G	A	G	G	0.0278481	0.172326	0.081101	0.0339135
10	113224	10:113224:T:C	T	C	C	0.313291	-0.0612267	0.0283661	0.0311963
10	113814	10:113814:A:T	A	T	T	0.313291	-0.0612267	0.0283661	0.0311963
10	114779	10:114779:C:T	C	T	T	0.313291	-0.0612267	0.0283661	0.0311963
10	116387	10:116387:C:A	C	A	A	0.0272152	-0.205693	0.078774	0.00919582
10	116433	10:116433:C:A	C	A	A	0.422152	-0.0680552	0.0271105	0.0122638
10	117211	10:117211:T:C	T	C	C	0.313291	-0.0612267	0.0283661	0.0311963
10	118281	10:118281:T:A	T	A	A	0.0278481	0.172326	0.081101	0.0339135
10	118532	10:118532:G:A	G	A	A	0.313291	-0.0612267	0.0283661	0.0311963
10	119812	10:119812:C:T	C	T	T	0.426582	-0.0602569	0.0270218	0.0260344
10	127556	10:127556:G:A	G	A	A	0.0278481	0.172326	0.081101	0.0339135
10	127773	10:127773:T:G	T	G	G	0.0278481	0.172326	0.081101	0.0339135
10	128168	10:128168:C:T	C	T	T	0.313924	-0.0592986	0.0282993	0.0364552
10	128576	10:128576:G:C	G	C	C	0.313291	-0.0590697	0.0282845	0.0370829
10	129166	10:129166:G:C	G	C	C	0.0272152	0.189898	0.0840259	0.0240954
10	135656	10:135656:T:G	T	G	G	0.317089	-0.0642649	0.0278528	0.0212977
10	137283	10:137283:G:A	G	A	A	0.0126582	0.235022	0.113942	0.0394759
10	137938	10:137938:G:T	G	T	T	0.0291139	0.164549	0.0776586	0.0344153
10	138704	10:138704:A:G	A	G	G	0.0227848	0.183295	0.0890412	0.039869
10	139489	10:139489:A:G	A	G	G	0.0272152	0.170662	0.0800521	0.0333266
10	141909	10:141909:G:T	G	T	T	0.313291	-0.0692303	0.0280074	0.0136531
10	142104	10:142104:A:G	A	G	G	0.317089	-0.0642649	0.0278528	0.0212977
10	143882	10:143882:C:T	C	T	T	0.306962	-0.0674198	0.0286593	0.0188963
10	145698	10:145698:C:T	C	T	T	0.306329	-0.0687972	0.0286467	0.0165568
10	146600	10:146600:G:A	G	A	A	0.310127	-0.0639623	0.0285581	0.0253887
10	147482	10:147482:T:C	T	C	C	0.0278481	0.172326	0.081101	0.0339135
10	151089	10:151089:G:A	G	A	A	0.194937	0.0646634	0.0328927	0.0496646
10	151476	10:151476:G:A	G	A	A	0.301266	-0.068749	0.0286591	0.0166792
10	151929	10:151929:G:T	G	T	T	0.301266	-0.068749	0.0286591	0.0166792
10	152050	10:152050:C:G	C	G	C	0.205063	0.063736	0.0322148	0.0482262
10	156780	10:156780:C:T	C	T	C	0.210759	0.069624	0.0318846	0.0292861
10	157441	10:157441:T:A	T	A	A	0.296203	-0.0738898	0.0287375	0.0103183
10	158202	10:158202:C:T	C	T	C	0.210127	0.0687921	0.0320111	0.0319398
10	159076	10:159076:G:A	G	A	A	0.39557	-0.0810298	0.0274596	0.00326331
10	159299	10:159299:A:T	A	T	A	0.200633	0.0717881	0.0326359	0.0281221
10	159404	10:159404:G:A	G	A	A	0.296203	-0.0738898	0.0287375	0.0103183
10	159937	10:159937:G:C	G	C	G	0.200633	0.0717881	0.0326359	0.0281221
10	160972	10:160972:C:T	C	T	T	0.221519	-0.0661193	0.0315049	0.0361631
10	162102	10:162102:A:C	A	C	A	0.417722	-0.058573	0.0271411	0.0312237
10	190223	10:190223:A:G	A	G	G	0.0177215	0.203719	0.1014	0.0448726
10	206369	10:206369:T:C	T	C	C	0.0151899	0.219566	0.109242	0.0447836
10	219332	10:219332:T:G	T	G	G	0.0170886	0.235427	0.103181	0.0227749
10	224497	10:224497:T:C	T	C	C	0.0151899	0.219566	0.109242	0.0447836
10	230625	10:230625:T:C	T	C	C	0.108861	-0.0892575	0.0439421	0.0425667
10	248285	10:248285:T:C	T	C	C	0.05	-0.153975	0.0591858	0.00945555
10	281482	10:281482:G:A	G	A	A	0.0253165	-0.267137	0.0810241	0.00102127
10	330643	10:330643:T:C	T	C	C	0.0348101	0.15183	0.0709265	0.0326098
10	334799	10:334799:C:T	C	T	C	0.137975	-0.0953609	0.0386229	0.0137606
10	335956	10:335956:C:T	C	T	T	0.0386076	0.188518	0.0689686	0.00641016
10	338553	10:338553:C:T	C	T	C	0.139873	-0.0927572	0.038292	0.0156457
10	341033	10:341033:G:A	G	A	A	0.126582	-0.0928356	0.0402264	0.0212685
10	341271	10:341271:G:A	G	A	A	0.126582	-0.0928356	0.0402264	0.0212685
10	341886	10:341886:C:T	C	T	C	0.127848	-0.0904033	0.0401158	0.0244997
10	344116	10:344116:C:T	C	T	T	0.126582	-0.0928356	0.0402264	0.0212685
10	346090	10:346090:C:T	C	T	T	0.126582	-0.0928356	0.0402264	0.0212685
10	346817	10:346817:T:C	T	C	C	0.127848	-0.0904033	0.0401158	0.0244997
10	347752	10:347752:C:T	C	T	T	0.127848	-0.0904033	0.0401158	0.0244997
10	348019	10:348019:G:C	G	C	G	0.127848	-0.0904033	0.0401158	0.0244997
10	348041	10:348041:A:G	A	G	G	0.126582	-0.0928356	0.0402264	0.0212685
10	348846	10:348846:T:C	T	C	T	0.127848	-0.0904033	0.0401158	0.0244997
10	359078	10:359078:A:G	A	G	G	0.0379747	-0.16777	0.0682924	0.0142404
10	359403	10:359403:C:A	C	A	C	0.128481	-0.0881693	0.0400663	0.0280566
10	363785	10:363785:C:G	C	G	C	0.128481	-0.0881693	0.0400663	0.0280566
10	364012	10:364012:G:A	G	A	A	0.126582	-0.0928356	0.0402264	0.0212685
10	364399	10:364399:A:G	A	G	G	0.127215	-0.093274	0.0401633	0.0204686
10	364707	10:364707:C:T	C	T	T	0.107595	-0.115121	0.0427429	0.00722557
10	365368	10:365368:T:C	T	C	C	0.107595	-0.115121	0.0427429	0.00722557
10	365371	10:365371:A:C	A	C	C	0.107595	-0.115121	0.0427429	0.00722557
10	369404	10:369404:C:T	C	T	C	0.0955696	-0.0929473	0.0455174	0.0414845
10	374748	10:374748:A:C	A	C	C	0.0120253	0.243323	0.122806	0.0478999
10	376670	10:376670:T:C	T	C	C	0.0550633	-0.130049	0.0576755	0.0244189
10	384307	10:384307:A:G	A	G	G	0.111392	-0.123251	0.043132	0.00438277
10	384933	10:384933:G:A	G	A	A	0.0664557	-0.107022	0.0529687	0.043673
10	399843	10:399843:G:A	G	A	A	0.0139241	-0.267136	0.117961	0.0238087
10	413010	10:413010:C:T	C	T	T	0.202532	-0.0974393	0.0328254	0.00308476
10	416444	10:416444:C:T	C	T	T	0.136076	-0.0759547	0.0386055	0.049483
10	418204	10:418204:G:A	G	A	A	0.163924	-0.0827368	0.0363428	0.0230811
10	418544	10:418544:G:A	G	A	A	0.153797	-0.0849556	0.0370517	0.0221185
10	420792	10:420792:A:G	A	G	G	0.15443	-0.0854173	0.0370172	0.0212866
10	421075	10:421075:T:C	T	C	C	0.028481	-0.180508	0.0772865	0.0197656
10	422146	10:422146:A:C	A	C	C	0.384177	0.0572506	0.0274634	0.0374279
10	423555	10:423555:G:A	G	A	A	0.153165	-0.0867446	0.0370834	0.0195771
10	424157	10:424157:G:A	G	A	A	0.0208861	-0.339567	0.0954681	0.000397871
10	424200	10:424200:G:A	G	A	A	0.15443	-0.0811712	0.0366654	0.0271275
10	425271	10:425271:G:A	G	A	A	0.184177	-0.0844618	0.0342734	0.0139397
10	426166	10:426166:G:C	G	C	C	0.410127	0.0604385	0.0271727	0.0264173
10	426966	10:426966:G:A	G	A	A	0.366456	0.0559614	0.0279575	0.0456657
10	427736	10:427736:A:C	A	C	C	0.0132911	-0.333501	0.120251	0.00568
10	427776	10:427776:C:A	C	A	A	0.366456	0.0559614	0.0279575	0.0456657
10	441442	10:441442:G:C	G	C	C	0.401266	0.056868	0.0272339	0.0371086
10	444523	10:444523:C:T	C	T	T	0.0310127	0.20546	0.0758875	0.00692837
10	468183	10:468183:G:A	G	A	A	0.177848	-0.0762517	0.0351378	0.0303012
10	470628	10:470628:C:T	C	T	T	0.179114	-0.0717124	0.0349508	0.0405204
10	478565	10:478565:T:C	T	C	C	0.0253165	-0.242033	0.0811123	0.00293422
10	521211	10:521211:C:T	C	T	T	0.0449367	0.127513	0.0637344	0.0457695
10	532036	10:532036:C:T	C	T	T	0.028481	0.203023	0.0788685	0.0102301
10	539276	10:539276:G:A	G	A	A	0.0202532	-0.319401	0.093217	0.000643468
10	539316	10:539316:C:T	C	T	T	0.035443	-0.202243	0.0707919	0.00439176
10	542020	10:542020:A:G	A	G	G	0.0348101	-0.191551	0.0713824	0.00744049
10	542125	10:542125:A:G	A	G	G	0.0341772	-0.196839	0.0719383	0.00635574
10	548362	10:548362:A:C	A	C	C	0.0303797	-0.260713	0.0772345	0.000772813
10	592283	10:592283:G:A	G	A	G	0.455696	0.0641677	0.0278663	0.0215574
10	594290	10:594290:C:A	C	A	A	0.0683544	0.117914	0.0543736	0.0304144
10	598813	10:598813:G:C	G	C	C	0.0683544	0.117914	0.0543736	0.0304144
10	599621	10:599621:T:G	T	G	T	0.41962	0.0581773	0.027518	0.0348179
10	601089	10:601089:C:T	C	T	T	0.0683544	0.117914	0.0543736	0.0304144
10	601771	10:601771:G:A	G	A	A	0.0683544	0.117914	0.0543736	0.0304144
10	601942	10:601942:G:T	G	T	T	0.0683544	0.117914	0.0543736	0.0304144
10	601964	10:601964:G:A	G	A	A	0.0683544	0.117914	0.0543736	0.0304144
10	604545	10:604545:G:A	G	A	A	0.0677215	0.121844	0.0545871	0.0258898
10	609011	10:609011:G:A	G	A	A	0.0455696	0.139495	0.0632929	0.0278177
10	610165	10:610165:G:A	G	A	A	0.0702532	0.118693	0.0531752	0.0258904
10	632615	10:632615:A:C	A	C	C	0.0398734	0.138779	0.0706949	0.0499918
10	636509	10:636509:C:A	C	A	A	0.0398734	0.138779	0.0706949	0.0499918
10	644152	10:644152:A:G	A	G	G	0.0962025	0.0934918	0.0453932	0.0397668
10	652094	10:652094:A:C	A	C	C	0.0246835	-0.266905	0.0819302	0.00117153
10	666252	10:666252:C:T	C	T	T	0.0316456	-0.294268	0.0756652	0.000109163
10	672745	10:672745:G:A	G	A	A	0.0120253	-0.394209	0.125419	0.00173445
10	677748	10:677748:T:C	T	C	C	0.0253165	-0.261892	0.0810429	0.00128278
10	680133	10:680133:C:G	C	G	C	0.370253	-0.0540028	0.0270767	0.0464508
10	680428	10:680428:G:A	G	A	G	0.370253	-0.0540028	0.0270767	0.0464508
10	684171	10:684171:G:A	G	A	A	0.0126582	-0.361038	0.122357	0.00326521
10	686763	10:686763:G:T	G	T	T	0.0120253	-0.394209	0.125419	0.00173445
10	693239	10:693239:C:T	C	T	T	0.0329114	-0.2719	0.0743555	0.00027251
10	694985	10:694985:C:T	C	T	T	0.0335443	-0.274577	0.0736515	0.000206865
10	724466	10:724466:G:A	G	A	A	0.0455696	-0.144945	0.0632118	0.0221118
10	758119	10:758119:C:T	C	T	T	0.0221519	0.224712	0.0909581	0.0137044
10	758709	10:758709:G:T	G	T	T	0.0481013	-0.15081	0.0619492	0.0151386
10	759276	10:759276:C:T	C	T	T	0.0221519	0.224712	0.0909581	0.0137044
10	761907	10:761907:C:T	C	T	T	0.0221519	0.224712	0.0909581	0.0137044
10	764318	10:764318:C:T	C	T	T	0.0221519	0.224712	0.0909581	0.0137044
10	765028	10:765028:C:T	C	T	T	0.0221519	0.224712	0.0909581	0.0137044
10	767762	10:767762:G:A	G	A	A	0.035443	-0.233752	0.0709869	0.00103614
10	768173	10:768173:G:C	G	C	C	0.021519	0.211082	0.092303	0.0224714
10	780988	10:780988:A:C	A	C	C	0.0550633	0.148982	0.0575853	0.00985633
10	786554	10:786554:C:T	C	T	T	0.0303797	-0.22664	0.0758325	0.00288932
10	789630	10:789630:A:C	A	C	C	0.0303797	-0.22664	0.0758325	0.00288932
10	789923	10:789923:G:A	G	A	A	0.0101266	-0.351921	0.133251	0.00842979
10	797663	10:797663:G:A	G	A	A	0.0303797	-0.22664	0.0758325	0.00288932
10	804809	10:804809:C:T	C	T	T	0.373418	-0.0757413	0.0276688	0.00633258
10	806834	10:806834:A:C	A	C	C	0.38481	-0.0560493	0.0265293	0.0349396
10	811876	10:811876:G:A	G	A	A	0.294937	-0.0744267	0.0286553	0.00957204
10	814216	10:814216:C:T	C	T	T	0.448734	-0.0647906	0.0268468	0.0160357
10	814273	10:814273:A:G	A	G	G	0.0348101	-0.182618	0.0714627	0.0107936
10	818372	10:818372:G:C	G	C	C	0.294304	-0.0709325	0.0289395	0.0144611
10	820189	10:820189:A:G	A	G	G	0.438608	-0.0695893	0.0269027	0.00986922
10	820868	10:820868:C:T	C	T	T	0.444937	-0.0645158	0.0266906	0.0158691
10	821940	10:821940:G:A	G	A	A	0.427215	-0.0609531	0.0270642	0.0245879
10	824777	10:824777:G:C	G	C	C	0.439241	-0.0601688	0.0264565	0.0232207
10	831041	10:831041:G:C	G	C	C	0.288608	-0.0735318	0.0287874	0.0108283
10	832542	10:832542:A:G	A	G	A	0.344937	0.0558168	0.027661	0.0439435
10	836305	10:836305:G:A	G	A	A	0.0202532	-0.19603	0.095511	0.0404592
10	837450	10:837450:G:A	G	A	A	0.210759	-0.0752876	0.0316783	0.0177112
10	849001	10:849001:C:T	C	T	T	0.135443	0.095554	0.0400868	0.017378
10	883893	10:883893:G:C	G	C	C	0.0550633	-0.143694	0.0576187	0.0128409
10	893344	10:893344:G:C	G	C	C	0.0424051	-0.166062	0.0636344	0.00923738
10	955051	10:955051:G:A	G	A	A	0.348734	-0.0576681	0.0271138	0.0337412
10	955580	10:955580:G:C	G	C	G	0.28481	-0.0626527	0.0290329	0.0312319
10	959095	10:959095:T:C	T	C	C	0.0246835	-0.188821	0.0822359	0.0219344
10	970426	10:970426:A:G	A	G	G	0.156962	0.0894226	0.0383912	0.0200995
10	983917	10:983917:C:T	C	T	T	0.0386076	-0.212598	0.0670334	0.00157554
10	984283	10:984283:C:T	C	T	T	0.0601266	-0.140769	0.0541089	0.00945434
10	984923	10:984923:G:C	G	C	C	0.0240506	-0.175869	0.0832101	0.034869
10	985896	10:985896:G:A	G	A	A	0.243038	-0.0639069	0.0306609	0.0374553
10	986028	10:986028:G:A	G	A	A	0.0632911	-0.11055	0.0526383	0.0360327
10	986429	10:986429:A:G	A	G	G	0.172152	0.0917786	0.0366763	0.0125385
10	986459	10:986459:C:T	C	T	T	0.172152	0.0917786	0.0366763	0.0125385
10	987274	10:987274:G:A	G	A	A	0.174684	0.0913396	0.0361907	0.0118049
10	988069	10:988069:T:G	T	G	G	0.175316	0.0953589	0.036152	0.0085121
10	988262	10:988262:A:G	A	G	G	0.0632911	-0.11055	0.0526383	0.0360327
10	989416	10:989416:C:A	C	A	A	0.0632911	-0.11055	0.0526383	0.0360327
10	989533	10:989533:C:T	C	T	T	0.163291	0.0891247	0.037426	0.0174869
10	991365	10:991365:A:G	A	G	G	0.172785	0.0953109	0.0359099	0.00811181
10	992179	10:992179:G:T	G	T	T	0.175949	0.0926477	0.0359634	0.0101723
10	992749	10:992749:T:A	T	A	A	0.175949	0.0926477	0.0359634	0.0101723
10	993377	10:993377:A:G	A	G	G	0.176582	0.0920306	0.0357746	0.0102795
10	994385	10:994385:T:A	T	A	A	0.176582	0.0920306	0.0357746	0.0102795
10	994753	10:994753:G:A	G	A	G	0.206962	0.0683367	0.0336822	0.0428101
10	996887	10:996887:G:A	G	A	A	0.176582	0.0920306	0.0357746	0.0102795
10	997318	10:997318:G:A	G	A	A	0.176582	0.0920306	0.0357746	0.0102795
10	997560	10:997560:G:A	G	A	A	0.176582	0.0920306	0.0357746	0.0102795
10	997673	10:997673:G:A	G	A	A	0.176582	0.0920306	0.0357746	0.0102795
10	1001215	10:1001215:G:C	G	C	C	0.175949	0.0898687	0.0358181	0.0123071
10	1002806	10:1002806:T:C	T	C	C	0.188608	0.0843568	0.0347414	0.0154012
10	1007647	10:1007647:A:T	A	T	A	0.491772	0.0560913	0.0270729	0.0386056
10	1013351	10:1013351:G:A	G	A	A	0.0253165	-0.202374	0.0857765	0.0185533
10	1016601	10:1016601:G:A	G	A	G	0.491772	0.0560913	0.0270729	0.0386056
10	1017914	10:1017914:G:A	G	A	G	0.491772	0.0560913	0.0270729	0.0386056
10	1018129	10:1018129:G:A	G	A	G	0.491772	0.0560913	0.0270729	0.0386056
10	1018585	10:1018585:T:G	T	G	T	0.491772	0.0560913	0.0270729	0.0386056
10	1019314	10:1019314:C:T	C	T	C	0.491772	0.0560913	0.0270729	0.0386056
10	1020204	10:1020204:C:T	C	T	C	0.455063	0.0615166	0.0267285	0.021623
10	1021310	10:1021310:G:A	G	A	A	0.0240506	-0.163553	0.083151	0.049543
10	1022496	10:1022496:G:A	G	A	G	0.492405	0.0554501	0.0270374	0.0406125
10	1024214	10:1024214:T:C	T	C	T	0.493038	0.0549032	0.0270035	0.04237
10	1025571	10:1025571:C:T	C	T	C	0.493038	0.0549032	0.0270035	0.04237
10	1025666	10:1025666:C:T	C	T	T	0.493038	-0.0557609	0.0269107	0.0385858
10	1025739	10:1025739:G:A	G	A	G	0.493038	0.0549032	0.0270035	0.04237
10	1026354	10:1026354:G:A	G	A	G	0.493038	0.0549032	0.0270035	0.04237
10	1029278	10:1029278:C:T	C	T	C	0.493038	0.0549032	0.0270035	0.04237
10	1039695	10:1039695:G:A	G	A	A	0.0373418	-0.182271	0.0686969	0.00813329
10	1041487	10:1041487:G:T	G	T	G	0.494304	0.0558908	0.0267892	0.0372728
10	1043469	10:1043469:C:T	C	T	T	0.492405	-0.0533182	0.0266764	0.0459859
10	1045824	10:1045824:A:G	A	G	A	0.492405	0.0538966	0.0267631	0.0443685
10	1048343	10:1048343:T:C	T	C	C	0.491772	-0.0530581	0.0267122	0.0473497
10	1050818	10:1050818:C:T	C	T	C	0.493038	0.0536243	0.0267963	0.0457175
10	1060636	10:1060636:C:T	C	T	C	0.493038	0.0551057	0.0268525	0.0404857
10	1062475	10:1062475:T:G	T	G	T	0.493038	0.0551057	0.0268525	0.0404857
10	1064340	10:1064340:G:A	G	A	G	0.493038	0.0551057	0.0268525	0.0404857
10	1064792	10:1064792:C:T	C	T	C	0.494304	0.0567914	0.026915	0.0351727
10	1066594	10:1066594:T:C	T	C	C	0.0240506	-0.163553	0.083151	0.049543
10	1067665	10:1067665:C:T	C	T	T	0.408228	-0.0636078	0.0273715	0.0203874
10	1068802	10:1068802:G:A	G	A	G	0.409494	-0.064385	0.0273322	0.0187364
10	1069270	10:1069270:G:A	G	A	A	0.409494	-0.064385	0.0273322	0.0187364
10	1070461	10:1070461:C:T	C	T	C	0.410127	-0.0657321	0.0273551	0.0164965
10	1072145	10:1072145:G:A	G	A	A	0.409494	-0.064385	0.0273322	0.0187364
10	1074130	10:1074130:T:C	T	C	T	0.409494	-0.064385	0.0273322	0.0187364
10	1075571	10:1075571:C:T	C	T	T	0.0189873	0.196104	0.0948087	0.0389288
10	1078240	10:1078240:A:G	A	G	A	0.411392	-0.0644324	0.0272568	0.0183269
10	1080038	10:1080038:C:T	C	T	T	0.410759	-0.0678585	0.0271071	0.012505
10	1080393	10:1080393:C:T	C	T	T	0.412025	-0.069125	0.0271066	0.010958
10	1082289	10:1082289:T:C	T	C	T	0.410127	-0.0712811	0.027145	0.00880994
10	1082554	10:1082554:C:T	C	T	T	0.410127	-0.0712811	0.027145	0.00880994
10	1084360	10:1084360:T:C	T	C	T	0.496203	-0.0662763	0.0267193	0.0133304
10	1087551	10:1087551:T:C	T	C	C	0.409494	-0.0766923	0.0270325	0.004671
10	1091563	10:1091563:C:T	C	T	T	0.409494	-0.0766923	0.0270325	0.004671
10	1098002	10:1098002:T:G	T	G	G	0.23038	0.06278	0.0318565	0.0491089
10	1102710	10:1102710:C:A	C	A	A	0.348101	0.064172	0.0278996	0.0217046
10	1102796	10:1102796:C:G	C	G	G	0.443038	-0.0730043	0.0270453	0.00709781
10	1110576	10:1110576:C:A	C	A	C	0.363924	0.056669	0.0276494	0.0407402
10	1112266	10:1112266:T:C	T	C	T	0.446835	-0.0773435	0.0270026	0.00429116
10	1113305	10:1113305:G:C	G	C	C	0.441139	-0.0759344	0.0267329	0.00462141
10	1116294	10:1116294:G:A	G	A	G	0.348101	0.0609813	0.0272868	0.0257099
10	1117497	10:1117497:G:C	G	C	C	0.0253165	-0.216401	0.0857528	0.0118146
10	1117764	10:1117764:C:T	C	T	T	0.194304	0.102171	0.0329951	0.00202769
10	1119203	10:1119203:A:G	A	G	G	0.194937	0.101865	0.0329801	0.0020814
10	1120884	10:1120884:C:T	C	T	T	0.18038	0.0931668	0.0339491	0.00620272
10	1125147	10:1125147:C:T	C	T	C	0.346835	0.0620852	0.0273255	0.0233534
10	1126293	10:1126293:T:C	T	C	C	0.346835	0.0620852	0.0273255	0.0233534
10	1126619	10:1126619:A:G	A	G	G	0.346835	0.0620852	0.0273255	0.0233534
10	1128216	10:1128216:G:A	G	A	G	0.346835	0.0620852	0.0273255	0.0233534
10	1129814	10:1129814:G:A	G	A	A	0.161392	0.0800488	0.035497	0.0244031
10	1130756	10:1130756:A:G	A	G	A	0.346835	0.0620852	0.0273255	0.0233534
10	1133628	10:1133628:A:T	A	T	T	0.183544	0.0923903	0.0337131	0.00627454
10	1133974	10:1133974:T:C	T	C	C	0.346835	0.0620852	0.0273255	0.0233534
10	1134335	10:1134335:G:A	G	A	A	0.456962	-0.0754947	0.0265883	0.00463696
10	1135221	10:1135221:C:T	C	T	T	0.118354	0.0921903	0.0402986	0.0224218
10	1135757	10:1135757:T:C	T	C	T	0.346835	0.0620852	0.0273255	0.0233534
10	1136082	10:1136082:T:G	T	G	G	0.343671	0.0620993	0.0274039	0.0237191
10	1136330	10:1136330:T:C	T	C	C	0.347468	0.0616519	0.0273414	0.0244159
10	1137266	10:1137266:G:T	G	T	T	0.344304	0.0616616	0.0274196	0.0248013
10	1137842	10:1137842:C:T	C	T	T	0.337342	0.0605389	0.0276521	0.0288691
10	1138168	10:1138168:T:C	T	C	C	0.343671	0.0607333	0.0274063	0.026976
10	1138534	10:1138534:G:A	G	A	A	0.343671	0.0607333	0.0274063	0.026976
10	1139183	10:1139183:A:G	A	G	G	0.343671	0.0607333	0.0274063	0.026976
10	1139825	10:1139825:A:G	A	G	G	0.343038	0.0597722	0.0274718	0.0298715
10	1141102	10:1141102:A:G	A	G	A	0.461392	-0.072318	0.0266605	0.00682325
10	1141183	10:1141183:A:G	A	G	G	0.461392	-0.072318	0.0266605	0.00682325
10	1141749	10:1141749:G:A	G	A	G	0.462658	-0.0707426	0.0267273	0.00828831
10	1142750	10:1142750:C:T	C	T	T	0.499367	0.0840885	0.0265996	0.00163134
10	1142978	10:1142978:G:A	G	A	A	0.0594937	0.108632	0.0552756	0.0497359
10	1143827	10:1143827:C:T	C	T	T	0.459494	-0.067912	0.0266594	0.0110432
10	1144630	10:1144630:G:A	G	A	A	0.460127	-0.0693542	0.0266824	0.00951859
10	1145473	10:1145473:A:T	A	T	T	0.460127	-0.0693542	0.0266824	0.00951859
10	1151620	10:1151620:G:A	G	A	G	0.35	0.056792	0.0272614	0.0375532
10	1153816	10:1153816:T:C	T	C	C	0.350633	0.0573071	0.0272746	0.0359499
10	1154019	10:1154019:C:T	C	T	C	0.350633	0.0573071	0.0272746	0.0359499
10	1156864	10:1156864:G:A	G	A	G	0.346203	0.0590248	0.027387	0.0314496
10	1161120	10:1161120:T:C	T	C	T	0.331013	0.0557595	0.0276848	0.0443427
10	1161824	10:1161824:G:A	G	A	G	0.344937	0.0588898	0.0274355	0.0321412
10	1162892	10:1162892:A:G	A	G	G	0.0259494	-0.197121	0.0847527	0.0202818
10	1163075	10:1163075:A:G	A	G	A	0.327848	0.0629454	0.0276812	0.0232393
10	1163854	10:1163854:G:A	G	A	G	0.175316	0.102317	0.0342281	0.00288403
10	1166400	10:1166400:C:T	C	T	C	0.331646	0.0636738	0.0273813	0.0203028
10	1166600	10:1166600:G:A	G	A	A	0.151266	0.0925978	0.0362758	0.0108809
10	1166687	10:1166687:C:G	C	G	C	0.33038	0.0635755	0.0274342	0.0207402
10	1169052	10:1169052:C:T	C	T	T	0.468354	-0.0748762	0.0265636	0.00494265
10	1171266	10:1171266:C:G	C	G	C	0.375949	0.0821459	0.0281437	0.00361446
10	1171311	10:1171311:G:A	G	A	G	0.375316	0.0824926	0.0282042	0.00354592
10	1194475	10:1194475:C:T	C	T	T	0.0411392	-0.148913	0.0664821	0.0253779
10	1202057	10:1202057:G:A	G	A	A	0.144304	0.0811569	0.0379088	0.0325945
10	1204296	10:1204296:T:C	T	C	C	0.144304	0.0811569	0.0379088	0.0325945
10	1206246	10:1206246:G:A	G	A	A	0.144304	0.0811569	0.0379088	0.0325945
10	1263827	10:1263827:T:C	T	C	C	0.0291139	0.162458	0.0784544	0.0387107
10	1295864	10:1295864:G:A	G	A	A	0.0177215	0.201346	0.101727	0.0481353
10	1296274	10:1296274:G:A	G	A	A	0.0164557	-0.239515	0.10695	0.0254038
10	1310428	10:1310428:T:A	T	A	A	0.0164557	-0.239515	0.10695	0.0254038
10	1338734	10:1338734:A:G	A	G	G	0.311392	0.0584528	0.0290676	0.044676
10	1351779	10:1351779:T:C	T	C	C	0.0462025	0.126238	0.0639322	0.048669
10	1355406	10:1355406:T:C	T	C	C	0.0335443	-0.143954	0.0722671	0.0467213
10	1358314	10:1358314:T:C	T	C	C	0.0556962	-0.184417	0.056541	0.00115558
10	1360615	10:1360615:G:A	G	A	A	0.0335443	-0.143954	0.0722671	0.0467213
10	1364331	10:1364331:G:T	G	T	T	0.0335443	-0.143954	0.0722671	0.0467213
10	1364431	10:1364431:C:T	C	T	T	0.0550633	-0.183061	0.0568175	0.00132605
10	1368927	10:1368927:T:C	T	C	C	0.0316456	0.148178	0.0754422	0.0498694
10	1370467	10:1370467:G:A	G	A	A	0.0101266	-0.316407	0.132922	0.0175328
10	1372024	10:1372024:G:A	G	A	A	0.0341772	-0.145209	0.071729	0.0432666
10	1373480	10:1373480:A:G	A	G	G	0.0341772	-0.145209	0.071729	0.0432666
10	1374025	10:1374025:G:C	G	C	C	0.0221519	-0.189066	0.0885652	0.0330903
10	1375416	10:1375416:G:C	G	C	C	0.0341772	-0.145209	0.071729	0.0432666
10	1376968	10:1376968:G:A	G	A	A	0.0341772	-0.145209	0.071729	0.0432666
10	1380128	10:1380128:A:G	A	G	A	0.0841772	-0.134176	0.0456197	0.00336604
10	1383468	10:1383468:G:A	G	A	A	0.0341772	-0.145209	0.071729	0.0432666
10	1384510	10:1384510:T:C	T	C	C	0.035443	-0.168622	0.0705603	0.0170954
10	1386039	10:1386039:G:A	G	A	A	0.0341772	-0.145209	0.071729	0.0432666
10	1391255	10:1391255:C:T	C	T	T	0.0170886	0.233107	0.103066	0.0239884
10	1393469	10:1393469:C:T	C	T	T	0.0822785	-0.153795	0.0467704	0.00105297
10	1402480	10:1402480:G:A	G	A	A	0.191772	0.0764826	0.0330751	0.0210146
10	1402946	10:1402946:G:C	G	C	C	0.1	0.102403	0.0442099	0.0208004
10	1405164	10:1405164:G:A	G	A	A	0.224051	0.0760278	0.0326018	0.0199528
10	1409048	10:1409048:G:A	G	A	A	0.0164557	0.235397	0.104973	0.0252106
10	1417847	10:1417847:C:T	C	T	T	0.0132911	0.262377	0.1165	0.0245888
10	1417944	10:1417944:G:A	G	A	A	0.0132911	0.262377	0.1165	0.0245888
10	1418857	10:1418857:C:T	C	T	T	0.0132911	0.262377	0.1165	0.0245888
10	1421326	10:1421326:C:T	C	T	T	0.0132911	0.262377	0.1165	0.0245888
10	1427292	10:1427292:T:G	T	G	G	0.0132911	0.262377	0.1165	0.0245888
10	1431813	10:1431813:C:T	C	T	T	0.0132911	0.262377	0.1165	0.0245888
10	1435140	10:1435140:T:A	T	A	A	0.0132911	0.262377	0.1165	0.0245888
10	1443180	10:1443180:A:T	A	T	T	0.0101266	0.344762	0.132818	0.00961528
10	1445822	10:1445822:C:T	C	T	T	0.220886	-0.0662882	0.0318927	0.0379908
10	1453957	10:1453957:C:T	C	T	T	0.0405063	-0.152416	0.0688157	0.0270576
10	1455474	10:1455474:A:G	A	G	G	0.363291	-0.0609495	0.0272898	0.0258034
10	1457889	10:1457889:T:C	T	C	T	0.194937	0.0639608	0.0323508	0.0483804
10	1457920	10:1457920:G:A	G	A	G	0.194937	0.0639608	0.0323508	0.0483804
10	1458961	10:1458961:A:C	A	C	A	0.194937	0.0639608	0.0323508	0.0483804
10	1459379	10:1459379:G:A	G	A	G	0.194937	0.0639608	0.0323508	0.0483804
10	1460342	10:1460342:G:A	G	A	A	0.0481013	0.144354	0.062266	0.0206874
10	1460882	10:1460882:T:C	T	C	C	0.0481013	0.144354	0.062266	0.0206874
10	1461082	10:1461082:T:C	T	C	T	0.0481013	0.144354	0.062266	0.0206874
10	1463042	10:1463042:G:A	G	A	A	0.0424051	0.151423	0.0657674	0.0215739
10	1463158	10:1463158:G:C	G	C	G	0.339873	0.0680056	0.0278285	0.0147556
10	1467121	10:1467121:T:C	T	C	C	0.0335443	-0.198036	0.074874	0.00833484
10	1473821	10:1473821:C:G	C	G	G	0.112658	0.0857661	0.0409586	0.0365838
10	1477392	10:1477392:T:C	T	C	C	0.138608	0.0823971	0.037246	0.0272381
10	1514531	10:1514531:G:C	G	C	C	0.486709	-0.0568933	0.0263421	0.0310919
10	1515053	10:1515053:C:T	C	T	T	0.183544	0.0766103	0.0343536	0.0260266
10	1515126	10:1515126:C:T	C	T	C	0.358861	0.056383	0.0279449	0.0439686
10	1517146	10:1517146:C:T	C	T	T	0.101899	0.106796	0.043863	0.0151241
10	1517191	10:1517191:G:C	G	C	C	0.155063	0.0903267	0.0362101	0.012818
10	1621328	10:1621328:G:C	G	C	G	0.448734	-0.0693396	0.0258984	0.0075756
10	1622229	10:1622229:G:A	G	A	A	0.211392	-0.0659482	0.0326757	0.0439042
10	1625294	10:1625294:C:T	C	T	T	0.214557	-0.064581	0.0326413	0.0482215
10	1630678	10:1630678:G:C	G	C	C	0.229747	-0.0775542	0.0321688	0.0161446
10	1631289	10:1631289:C:T	C	T	T	0.0151899	-0.231713	0.109418	0.0345164
10	1631798	10:1631798:C:T	C	T	T	0.229747	-0.0775542	0.0321688	0.0161446
10	1632550	10:1632550:C:T	C	T	T	0.229747	-0.0775542	0.0321688	0.0161446
10	1633029	10:1633029:G:A	G	A	A	0.229747	-0.0775542	0.0321688	0.0161446
10	1633558	10:1633558:C:G	C	G	G	0.229747	-0.0781582	0.0320471	0.014955
10	1634042	10:1634042:C:T	C	T	T	0.228481	-0.0784457	0.0321742	0.0149836
10	1635558	10:1635558:G:A	G	A	A	0.189241	-0.0715737	0.0338036	0.0345456
10	1635920	10:1635920:C:T	C	T	T	0.23038	-0.0729963	0.0320591	0.0230595
10	1638227	10:1638227:C:A	C	A	A	0.014557	-0.251614	0.111479	0.0242798
10	1657125	10:1657125:C:A	C	A	A	0.0202532	0.191112	0.0951859	0.0450107
10	1675046	10:1675046:G:A	G	A	A	0.0189873	0.219017	0.098048	0.0257799
10	1689621	10:1689621:C:T	C	T	T	0.0107595	-0.433448	0.128671	0.000792296
10	1690938	10:1690938:C:T	C	T	T	0.238608	-0.0667888	0.0313907	0.0336767
10	1738419	10:1738419:G:A	G	A	A	0.00949367	-0.395686	0.13695	0.00396789
10	1739583	10:1739583:A:G	A	G	G	0.0101266	-0.398906	0.132625	0.00271606
10	1739627	10:1739627:C:T	C	T	T	0.163291	0.074369	0.0365626	0.042286
10	1740947	10:1740947:T:A	T	A	A	0.0101266	-0.398906	0.132625	0.00271606
10	1744475	10:1744475:A:T	A	T	T	0.0101266	-0.398906	0.132625	0.00271606
10	1744725	10:1744725:C:T	C	T	T	0.0101266	-0.398906	0.132625	0.00271606
10	1745303	10:1745303:C:T	C	T	C	0.306962	-0.0575212	0.0292969	0.0499546
10	1745694	10:1745694:A:G	A	G	G	0.0411392	-0.14016	0.0671764	0.0372614
10	1767537	10:1767537:T:A	T	A	T	0.0493671	-0.224848	0.0593009	0.000161157
10	1772590	10:1772590:C:G	C	G	G	0.351899	-0.0649332	0.0292584	0.0267521
10	1780983	10:1780983:C:T	C	T	T	0.0772152	-0.106663	0.0482808	0.0274487
10	1796348	10:1796348:T:C	T	C	C	0.0405063	-0.285636	0.0630885	6.89553e-06
10	1814561	10:1814561:G:A	G	A	A	0.0202532	-0.235935	0.0950726	0.013287
10	1832727	10:1832727:T:A	T	A	A	0.0468354	-0.24394	0.0612281	7.4051e-05
10	1833285	10:1833285:C:T	C	T	T	0.0481013	-0.230484	0.060597	0.00015374
10	1835118	10:1835118:A:G	A	G	G	0.0468354	-0.24394	0.0612281	7.4051e-05
10	1835412	10:1835412:G:C	G	C	C	0.0468354	-0.24394	0.0612281	7.4051e-05
10	1838096	10:1838096:A:G	A	G	G	0.0468354	-0.24394	0.0612281	7.4051e-05
10	1844321	10:1844321:C:T	C	T	C	0.0556962	-0.201677	0.057123	0.000438885
10	1852461	10:1852461:C:T	C	T	T	0.0550633	-0.196431	0.0574088	0.000654777
10	1854672	10:1854672:T:C	T	C	C	0.0544304	-0.199228	0.0576663	0.00058025
10	1864032	10:1864032:C:A	C	A	A	0.0221519	-0.219115	0.0910282	0.0163097
10	1865499	10:1865499:C:T	C	T	T	0.0537975	-0.177395	0.0580316	0.00231263
10	1865702	10:1865702:A:G	A	G	G	0.0544304	-0.178073	0.057753	0.00211859
10	1867568	10:1867568:C:G	C	G	G	0.0550633	-0.16855	0.0575203	0.00348506
10	1870207	10:1870207:G:T	G	T	T	0.0468354	-0.18335	0.063256	0.00385382
10	1875145	10:1875145:A:G	A	G	G	0.0386076	-0.14304	0.0679422	0.0355817
10	1876488	10:1876488:G:A	G	A	G	0.366456	-0.058084	0.0284746	0.0416998
10	1880612	10:1880612:G:A	G	A	G	0.367089	-0.0610357	0.0283143	0.0314154
10	1883377	10:1883377:A:C	A	C	A	0.367722	-0.0609313	0.0282742	0.0314648
10	1922714	10:1922714:G:T	G	T	T	0.0107595	-0.681759	0.131816	2.94325e-07
10	1943434	10:1943434:T:A	T	A	A	0.0189873	-0.309283	0.0977906	0.00162341
10	1952869	10:1952869:C:T	C	T	T	0.0341772	-0.183836	0.073291	0.0123322
10	1966429	10:1966429:C:G	C	G	G	0.0177215	0.205561	0.104201	0.0488784
10	1975035	10:1975035:A:C	A	C	C	0.396203	0.0552541	0.0270731	0.0415935
10	1976132	10:1976132:A:T	A	T	T	0.0398734	-0.169872	0.0685692	0.0134451
10	1976822	10:1976822:G:C	G	C	C	0.0398734	-0.169872	0.0685692	0.0134451
10	1977294	10:1977294:C:T	C	T	T	0.0398734	-0.169872	0.0685692	0.0134451
10	1977660	10:1977660:G:A	G	A	A	0.0398734	-0.169872	0.0685692	0.0134451
10	1977686	10:1977686:G:T	G	T	T	0.0398734	-0.169872	0.0685692	0.0134451
10	1977970	10:1977970:G:C	G	C	C	0.0398734	-0.169872	0.0685692	0.0134451
10	1979288	10:1979288:T:C	T	C	C	0.0398734	-0.169872	0.0685692	0.0134451
10	1979341	10:1979341:C:A	C	A	A	0.0867089	-0.125442	0.0468773	0.00760698
10	1981147	10:1981147:A:T	A	T	T	0.0398734	-0.169872	0.0685692	0.0134451
10	1981829	10:1981829:A:C	A	C	C	0.0398734	-0.169872	0.0685692	0.0134451
10	1986715	10:1986715:C:T	C	T	T	0.0398734	-0.169872	0.0685692	0.0134451
10	1986788	10:1986788:T:C	T	C	C	0.0398734	-0.169872	0.0685692	0.0134451
10	1986952	10:1986952:T:C	T	C	C	0.0398734	-0.169872	0.0685692	0.0134451
10	1986986	10:1986986:C:A	C	A	A	0.0398734	-0.169872	0.0685692	0.0134451
10	1987003	10:1987003:C:T	C	T	T	0.0398734	-0.169872	0.0685692	0.0134451
10	1987423	10:1987423:T:C	T	C	C	0.0398734	-0.169872	0.0685692	0.0134451
10	1990717	10:1990717:A:G	A	G	G	0.021519	-0.204274	0.087681	0.0200733
10	1993681	10:1993681:C:T	C	T	T	0.0436709	-0.169905	0.0657772	0.00997377
10	1995951	10:1995951:T:C	T	C	C	0.0474684	0.148377	0.0613308	0.0157777
10	1998657	10:1998657:T:C	T	C	C	0.0107595	0.300257	0.130712	0.0218769
10	2015170	10:2015170:T:C	T	C	C	0.0259494	-0.167577	0.0824485	0.042439
10	2028710	10:2028710:C:G	C	G	G	0.0158228	-0.196829	0.100064	0.0495313
10	2058365	10:2058365:T:C	T	C	C	0.450633	-0.0534558	0.0264158	0.0433477
10	2058579	10:2058579:T:C	T	C	C	0.450633	-0.0534558	0.0264158	0.0433477
10	2065429	10:2065429:T:G	T	G	G	0.0518987	0.139649	0.0617913	0.0240944
10	2072415	10:2072415:C:G	C	G	G	0.0537975	0.131021	0.0608932	0.03173
10	2078771	10:2078771:G:A	G	A	A	0.411392	-0.0692113	0.0268361	0.0100891
10	2080204	10:2080204:A:C	A	C	C	0.36962	-0.0584735	0.027138	0.0314919
10	2080209	10:2080209:A:G	A	G	G	0.411392	-0.0692113	0.0268361	0.0100891
10	2080271	10:2080271:G:T	G	T	T	0.411392	-0.0692113	0.0268361	0.0100891
10	2081052	10:2081052:C:T	C	T	T	0.411392	-0.0692113	0.0268361	0.0100891
10	2081226	10:2081226:G:T	G	T	T	0.411392	-0.0692113	0.0268361	0.0100891
10	2081377	10:2081377:G:A	G	A	A	0.411392	-0.0692113	0.0268361	0.0100891
10	2081417	10:2081417:C:T	C	T	T	0.0240506	-0.176823	0.0835404	0.034607
10	2081463	10:2081463:A:C	A	C	C	0.411392	-0.0692113	0.0268361	0.0100891
10	2081752	10:2081752:A:C	A	C	C	0.370253	-0.0583622	0.0271542	0.0319176
10	2082043	10:2082043:G:A	G	A	A	0.417722	-0.0664967	0.0268077	0.0133287
10	2082524	10:2082524:G:A	G	A	A	0.0132911	0.286164	0.116403	0.0141719
10	2082769	10:2082769:C:T	C	T	T	0.417722	-0.0589299	0.0268773	0.0286335
10	2085440	10:2085440:G:A	G	A	A	0.0170886	0.255321	0.103097	0.0134775
10	2085835	10:2085835:G:A	G	A	A	0.0170886	0.255321	0.103097	0.0134775
10	2091373	10:2091373:A:G	A	G	G	0.0170886	0.255321	0.103097	0.0134775
10	2107552	10:2107552:G:T	G	T	T	0.0240506	-0.237482	0.0874967	0.00678998
10	2112601	10:2112601:A:T	A	T	T	0.0373418	-0.163338	0.0704167	0.0206192
10	2114483	10:2114483:C:G	C	G	C	0.191772	0.068658	0.0333155	0.039648
10	2121279	10:2121279:T:C	T	C	C	0.0329114	-0.179752	0.0742425	0.0156979
10	2122086	10:2122086:C:T	C	T	T	0.108861	-0.0897063	0.0422115	0.0338858
10	2156588	10:2156588:G:A	G	A	G	0.348734	0.0748665	0.0280215	0.0077025
10	2175772	10:2175772:C:T	C	T	T	0.0386076	-0.142613	0.06789	0.0359908
10	2183800	10:2183800:A:G	A	G	A	0.210759	0.0685789	0.0338366	0.0430248
10	2183914	10:2183914:C:T	C	T	T	0.158228	0.0731114	0.0368568	0.0476428
10	2186314	10:2186314:A:G	A	G	A	0.139241	0.0750495	0.0380259	0.0487735
10	2225526	10:2225526:G:C	G	C	C	0.0101266	-0.405484	0.132638	0.00231114
10	2233638	10:2233638:A:G	A	G	G	0.0348101	0.151422	0.0744456	0.0422887
10	2249691	10:2249691:C:T	C	T	T	0.0360759	0.147064	0.0731643	0.0447686
10	2249853	10:2249853:C:T	C	T	T	0.0360759	0.147064	0.0731643	0.0447686
10	2250307	10:2250307:C:T	C	T	T	0.0360759	0.147064	0.0731643	0.0447686
10	2250556	10:2250556:G:A	G	A	A	0.0360759	0.147064	0.0731643	0.0447686
10	2250587	10:2250587:C:G	C	G	G	0.0360759	0.147064	0.0731643	0.0447686
10	2251010	10:2251010:A:G	A	G	G	0.0360759	0.147064	0.0731643	0.0447686
10	2252327	10:2252327:G:A	G	A	A	0.0360759	0.147064	0.0731643	0.0447686
10	2253874	10:2253874:G:T	G	T	T	0.0360759	0.147064	0.0731643	0.0447686
10	2255972	10:2255972:G:C	G	C	C	0.0360759	0.147064	0.0731643	0.0447686
10	2263771	10:2263771:T:A	T	A	A	0.0291139	-0.150421	0.0765954	0.0499024
10	2290031	10:2290031:C:T	C	T	T	0.231013	0.0635341	0.0322857	0.049435
10	2292684	10:2292684:C:T	C	T	T	0.276582	0.0602406	0.0302386	0.046699
10	2293989	10:2293989:G:C	G	C	C	0.232278	0.0637996	0.0322743	0.0484155
10	2294219	10:2294219:G:C	G	C	C	0.0373418	-0.135666	0.0691079	0.0499881
10	2294754	10:2294754:G:A	G	A	A	0.232278	0.0637996	0.0322743	0.0484155
10	2297365	10:2297365:C:A	C	A	A	0.429114	-0.0545168	0.0272011	0.0453913
10	2381544	10:2381544:C:T	C	T	C	0.472152	-0.0530479	0.0264468	0.0452172
10	2382439	10:2382439:G:T	G	T	G	0.472152	-0.0530479	0.0264468	0.0452172
10	2382588	10:2382588:T:G	T	G	T	0.473418	-0.0530285	0.0263732	0.0447005
10	2397091	10:2397091:T:C	T	C	C	0.0234177	-0.210491	0.0862313	0.014867
10	2519129	10:2519129:C:T	C	T	T	0.0227848	-0.208448	0.0873086	0.0172002
10	2521818	10:2521818:C:T	C	T	T	0.0227848	-0.208448	0.0873086	0.0172002
10	2528748	10:2528748:G:A	G	A	A	0.0196203	-0.189628	0.0965936	0.0499815
10	2538570	10:2538570:T:A	T	A	A	0.0259494	-0.200334	0.0823181	0.0151697
10	2553486	10:2553486:C:T	C	T	T	0.0240506	-0.237717	0.0875026	0.00673934
10	2562242	10:2562242:G:A	G	A	A	0.0506329	-0.133864	0.0614163	0.0295833
10	2562593	10:2562593:C:G	C	G	G	0.0329114	-0.194255	0.0739977	0.00883011
10	2562603	10:2562603:G:T	G	T	T	0.0506329	-0.133864	0.0614163	0.0295833
10	2562642	10:2562642:T:C	T	C	C	0.0506329	-0.133864	0.0614163	0.0295833
10	2562773	10:2562773:C:T	C	T	T	0.0234177	-0.202375	0.0862525	0.0192086
10	2566806	10:2566806:G:C	G	C	C	0.0240506	-0.190616	0.0852548	0.0256436
10	2568830	10:2568830:G:A	G	A	A	0.035443	0.153287	0.0703835	0.0297127
10	2569429	10:2569429:C:T	C	T	T	0.0329114	-0.194255	0.0739977	0.00883011
10	2574224	10:2574224:C:A	C	A	A	0.0310127	-0.198043	0.0760791	0.00941274
10	2575409	10:2575409:T:C	T	C	C	0.0310127	-0.198043	0.0760791	0.00941274
10	2575548	10:2575548:C:T	C	T	T	0.0310127	-0.198043	0.0760791	0.00941274
10	2575824	10:2575824:G:T	G	T	T	0.0310127	-0.198043	0.0760791	0.00941274
10	2582820	10:2582820:A:G	A	G	G	0.0310127	-0.198043	0.0760791	0.00941274
10	2596831	10:2596831:T:G	T	G	G	0.0158228	-0.239491	0.107076	0.0255901
10	2617660	10:2617660:A:G	A	G	G	0.0322785	0.158666	0.0734	0.0309461
10	2638533	10:2638533:G:T	G	T	T	0.246203	0.0729895	0.0313213	0.020041
10	2647020	10:2647020:G:A	G	A	A	0.0360759	0.182619	0.0709926	0.0102837
10	2649466	10:2649466:T:A	T	A	A	0.0310127	0.187575	0.0760485	0.0138563
10	2660758	10:2660758:G:A	G	A	A	0.0373418	0.165408	0.069954	0.0182965
10	2677826	10:2677826:T:A	T	A	A	0.0316456	-0.222862	0.073748	0.00259337
10	2678616	10:2678616:C:T	C	T	T	0.11962	0.109729	0.0425217	0.0100453
10	2683905	10:2683905:C:A	C	A	A	0.118987	0.103779	0.0426237	0.0151239
10	2705006	10:2705006:C:A	C	A	A	0.0329114	0.169077	0.0740603	0.0226996
10	2731541	10:2731541:T:A	T	A	A	0.0297468	0.15768	0.0776214	0.042552
10	2735080	10:2735080:A:G	A	G	G	0.0158228	-0.233078	0.107016	0.0297057
10	2737809	10:2737809:A:G	A	G	A	0.170886	-0.0680849	0.0345118	0.0488698
10	2751458	10:2751458:C:T	C	T	C	0.388608	0.057992	0.0280241	0.0388395
10	2752684	10:2752684:A:T	A	T	A	0.388608	0.057992	0.0280241	0.0388395
10	2755235	10:2755235:A:G	A	G	G	0.0424051	0.157988	0.0673663	0.0192652
10	2755927	10:2755927:T:C	T	C	T	0.388608	0.057992	0.0280241	0.0388395
10	2758908	10:2758908:C:T	C	T	T	0.0405063	0.151753	0.0687667	0.0276191
10	2760361	10:2760361:A:C	A	C	A	0.243671	-0.0804325	0.0311907	0.0100978
10	2764745	10:2764745:T:C	T	C	C	0.168987	0.0824092	0.0363625	0.0237036
10	2794762	10:2794762:T:C	T	C	C	0.0443038	0.139661	0.0661221	0.0349884
10	2802447	10:2802447:A:C	A	C	C	0.0278481	-0.166352	0.0819463	0.0426929
10	2803233	10:2803233:G:A	G	A	A	0.0278481	-0.166352	0.0819463	0.0426929
10	2860373	10:2860373:C:T	C	T	T	0.0113924	-0.274982	0.119216	0.0213382
10	2891249	10:2891249:G:C	G	C	C	0.118354	-0.102502	0.0412797	0.0132328
10	2891279	10:2891279:G:A	G	A	A	0.217089	0.076691	0.0327541	0.0194607
10	2892163	10:2892163:C:T	C	T	C	0.186076	0.0716105	0.0340581	0.0358195
10	2892970	10:2892970:C:G	C	G	C	0.183544	0.0813013	0.0343866	0.0183059
10	2893231	10:2893231:A:C	A	C	A	0.183544	0.0813013	0.0343866	0.0183059
10	2893235	10:2893235:C:T	C	T	T	0.224051	-0.0678627	0.0314396	0.0311913
10	2894006	10:2894006:G:A	G	A	G	0.41519	0.0656472	0.0271363	0.0157832
10	2894430	10:2894430:G:A	G	A	A	0.224051	-0.0678627	0.0314396	0.0311913
10	2894491	10:2894491:G:A	G	A	G	0.462025	0.0551637	0.0272946	0.0436144
10	2895361	10:2895361:G:A	G	A	A	0.222152	-0.0701683	0.0314503	0.0259581
10	2895631	10:2895631:A:C	A	C	A	0.182911	0.0798709	0.0344075	0.0205254
10	2898875	10:2898875:G:A	G	A	G	0.459494	0.0551349	0.0273955	0.0445035
10	2900973	10:2900973:T:C	T	C	T	0.181646	0.0839549	0.0344441	0.015014
10	2901165	10:2901165:C:T	C	T	C	0.181646	0.0839549	0.0344441	0.015014
10	2901275	10:2901275:C:T	C	T	C	0.458861	0.0570295	0.0272847	0.0369251
10	2901320	10:2901320:T:C	T	C	T	0.181646	0.0839549	0.0344441	0.015014
10	2907071	10:2907071:T:G	T	G	G	0.225949	-0.0669466	0.0310751	0.0315173
10	2907709	10:2907709:A:G	A	G	G	0.203165	0.0772754	0.0332883	0.0205211
10	2909884	10:2909884:C:T	C	T	T	0.218354	-0.0637783	0.0316103	0.0439693
10	2910624	10:2910624:C:T	C	T	T	0.203797	0.0763053	0.0331495	0.0216049
10	2912898	10:2912898:T:C	T	C	C	0.226582	-0.064991	0.0310764	0.0368204
10	2917342	10:2917342:G:T	G	T	T	0.187975	0.0713582	0.0340852	0.0366238
10	2920634	10:2920634:G:A	G	A	A	0.187975	0.0713582	0.0340852	0.0366238
10	2938019	10:2938019:A:G	A	G	G	0.0126582	-0.300293	0.119627	0.012265
10	2939462	10:2939462:C:T	C	T	T	0.0291139	0.192779	0.0782932	0.0140202
10	2979554	10:2979554:C:A	C	A	A	0.0139241	-0.256494	0.11443	0.0252742
10	2984991	10:2984991:C:T	C	T	T	0.139873	-0.0876587	0.0391371	0.0253846
10	2989572	10:2989572:A:G	A	G	G	0.337342	-0.065602	0.0281838	0.020185
10	2990612	10:2990612:C:G	C	G	G	0.336709	-0.0663626	0.028247	0.0190527
10	2990680	10:2990680:C:T	C	T	T	0.336709	-0.0663626	0.028247	0.0190527
10	2991774	10:2991774:C:T	C	T	T	0.141139	-0.0893174	0.0390371	0.0224024
10	2992399	10:2992399:A:G	A	G	A	0.0936709	0.0932561	0.0454611	0.040566
10	2992761	10:2992761:C:T	C	T	T	0.139873	-0.0897372	0.0389171	0.0213791
10	2993055	10:2993055:G:A	G	A	A	0.140506	-0.0892279	0.0388703	0.0219665
10	2993182	10:2993182:C:T	C	T	T	0.139873	-0.0897372	0.0389171	0.0213791
10	2993191	10:2993191:C:T	C	T	T	0.0955696	0.0937597	0.0451374	0.0381078
10	2993411	10:2993411:G:C	G	C	C	0.0936709	0.0901757	0.0454583	0.0476377
10	2993873	10:2993873:A:T	A	T	A	0.0955696	0.0937597	0.0451374	0.0381078
10	2994281	10:2994281:T:C	T	C	C	0.186076	-0.0897248	0.0343656	0.0092035
10	3000843	10:3000843:C:G	C	G	G	0.0531646	0.118149	0.0593345	0.0468014
10	3010999	10:3010999:T:C	T	C	C	0.021519	-0.194212	0.0911722	0.0334692
10	3036274	10:3036274:C:T	C	T	T	0.035443	0.142935	0.0717593	0.0467332
10	3094428	10:3094428:A:C	A	C	C	0.0810127	-0.0990376	0.0475073	0.0374219
10	3096866	10:3096866:C:G	C	G	G	0.140506	0.0807865	0.0378714	0.03322
10	3129472	10:3129472:G:A	G	A	G	0.49557	-0.0526393	0.0266716	0.0487771
10	3129645	10:3129645:C:T	C	T	C	0.49557	-0.0526393	0.0266716	0.0487771
10	3130495	10:3130495:T:C	T	C	T	0.49557	-0.0526393	0.0266716	0.0487771
10	3133714	10:3133714:C:T	C	T	T	0.38481	-0.0735712	0.0269245	0.00642727
10	3134681	10:3134681:C:T	C	T	T	0.457595	0.0690918	0.0267771	0.0100538
10	3135286	10:3135286:C:T	C	T	T	0.389241	-0.0585658	0.0267539	0.0288872
10	3135699	10:3135699:C:T	C	T	T	0.36519	-0.0603619	0.0271241	0.0263387
10	3140247	10:3140247:A:G	A	G	A	0.450633	-0.0558102	0.0270861	0.0396832
10	3143283	10:3143283:T:A	T	A	A	0.472785	-0.063984	0.027407	0.0198168
10	3145008	10:3145008:C:T	C	T	C	0.192405	0.0719596	0.03494	0.0397744
10	3145096	10:3145096:C:T	C	T	T	0.186709	0.0715054	0.035547	0.0446072
10	3145601	10:3145601:G:C	G	C	C	0.0208861	0.186151	0.0909202	0.0409509
10	3147501	10:3147501:C:T	C	T	T	0.332278	0.068797	0.0283099	0.0153168
10	3148174	10:3148174:G:A	G	A	G	0.339241	0.05848	0.027859	0.036124
10	3149402	10:3149402:A:G	A	G	A	0.33038	0.0641367	0.0283566	0.0239839
10	3155620	10:3155620:A:G	A	G	A	0.337342	0.0560284	0.027929	0.0451891
10	3155790	10:3155790:C:T	C	T	T	0.293038	0.0589136	0.0287261	0.0406113
10	3156168	10:3156168:C:T	C	T	C	0.337975	0.055264	0.0278982	0.0479499
10	3156642	10:3156642:T:C	T	C	T	0.341139	0.0568368	0.0278014	0.0412491
10	3156877	10:3156877:C:A	C	A	A	0.296203	0.0604088	0.0285859	0.0348961
10	3156900	10:3156900:T:C	T	C	T	0.296203	0.0604088	0.0285859	0.0348961
10	3156901	10:3156901:G:A	G	A	G	0.296835	0.0565678	0.0286048	0.0483285
10	3157109	10:3157109:T:C	T	C	T	0.296835	0.0565678	0.0286048	0.0483285
10	3157131	10:3157131:A:T	A	T	A	0.296203	0.0568538	0.0286817	0.0478025
10	3157895	10:3157895:A:T	A	T	T	0.286076	0.0653097	0.0288049	0.0236432
10	3159777	10:3159777:C:G	C	G	G	0.218987	0.0964675	0.0313039	0.00213073
10	3160772	10:3160772:T:C	T	C	C	0.153797	-0.0795231	0.0379457	0.0364289
10	3160904	10:3160904:C:T	C	T	T	0.208861	-0.0900707	0.0333348	0.00704152
10	3161474	10:3161474:C:T	C	T	T	0.207595	-0.0946446	0.0333418	0.00464826
10	3161546	10:3161546:T:C	T	C	C	0.381646	-0.0756212	0.0270674	0.00533625
10	3161888	10:3161888:C:T	C	T	T	0.0291139	0.1577	0.0767132	0.0401418
10	3162560	10:3162560:G:A	G	A	A	0.337342	-0.0698019	0.0280955	0.0131832
10	3162944	10:3162944:C:T	C	T	T	0.494937	0.06007	0.0265615	0.0239993
10	3162976	10:3162976:C:T	C	T	T	0.494937	0.06007	0.0265615	0.0239993
10	3162998	10:3162998:T:C	T	C	C	0.494937	0.06007	0.0265615	0.0239993
10	3163087	10:3163087:G:A	G	A	A	0.493671	0.0600953	0.0265666	0.0239669
10	3163140	10:3163140:G:T	G	T	T	0.493671	0.0600953	0.0265666	0.0239669
10	3163283	10:3163283:A:G	A	G	G	0.493038	0.0610439	0.0266022	0.0220146
10	3163452	10:3163452:T:C	T	C	C	0.493038	0.0610439	0.0266022	0.0220146
10	3163509	10:3163509:A:G	A	G	G	0.493038	0.0610439	0.0266022	0.0220146
10	3163521	10:3163521:A:G	A	G	A	0.457595	-0.0757574	0.0266156	0.00453798
10	3164274	10:3164274:C:G	C	G	G	0.492405	0.0603656	0.0265726	0.0233736
10	3164304	10:3164304:C:T	C	T	T	0.492405	0.0603656	0.0265726	0.0233736
10	3164425	10:3164425:C:T	C	T	T	0.484177	0.0590542	0.0263703	0.0254088
10	3165019	10:3165019:A:G	A	G	G	0.132278	-0.0908853	0.0389355	0.0198345
10	3165316	10:3165316:C:T	C	T	T	0.13481	-0.0879349	0.0387396	0.0234848
10	3165870	10:3165870:A:G	A	G	G	0.481646	0.0590649	0.0264332	0.025732
10	3166051	10:3166051:C:T	C	T	T	0.482911	0.0581763	0.0264336	0.0280378
10	3166123	10:3166123:C:A	C	A	A	0.13481	-0.0879349	0.0387396	0.0234848
10	3166345	10:3166345:G:A	G	A	A	0.446203	0.0556034	0.0276945	0.0450135
10	3166624	10:3166624:C:T	C	T	T	0.283544	0.078391	0.0295304	0.00810179
10	3166746	10:3166746:C:T	C	T	T	0.15443	0.104381	0.0365739	0.00443159
10	3166775	10:3166775:C:T	C	T	T	0.149367	0.0994537	0.0370772	0.00746492
10	3168106	10:3168106:G:A	G	A	A	0.48038	0.0557522	0.0267373	0.0373757
10	3168636	10:3168636:C:T	C	T	T	0.155063	0.101046	0.0361964	0.00537267
10	3169111	10:3169111:C:T	C	T	T	0.155063	0.103593	0.0361845	0.00430966
10	3169139	10:3169139:A:G	A	G	G	0.489241	0.0558606	0.0268979	0.038149
10	3169464	10:3169464:G:A	G	A	A	0.155063	0.103593	0.0361845	0.00430966
10	3169803	10:3169803:C:T	C	T	T	0.481013	0.0564516	0.0266946	0.0347694
10	3170194	10:3170194:C:T	C	T	T	0.483544	0.0586724	0.0268303	0.0290523
10	3170364	10:3170364:G:C	G	C	C	0.483544	0.0586724	0.0268303	0.0290523
10	3170371	10:3170371:C:T	C	T	T	0.483544	0.0586724	0.0268303	0.0290523
10	3170372	10:3170372:G:A	G	A	A	0.483544	0.0586724	0.0268303	0.0290523
10	3170743	10:3170743:A:G	A	G	G	0.483544	0.0582197	0.026832	0.0303229
10	3171647	10:3171647:C:T	C	T	T	0.149367	0.101049	0.0370632	0.00654596
10	3172145	10:3172145:C:T	C	T	T	0.155063	0.103593	0.0361845	0.00430966
10	3172643	10:3172643:G:A	G	A	A	0.15443	0.104707	0.0362146	0.00394271
10	3172695	10:3172695:A:G	A	G	G	0.317089	0.0619139	0.029455	0.0358734
10	3172823	10:3172823:C:T	C	T	T	0.15443	0.104707	0.0362146	0.00394271
10	3172921	10:3172921:T:C	T	C	C	0.15443	0.104707	0.0362146	0.00394271
10	3173190	10:3173190:C:T	C	T	T	0.15443	0.104707	0.0362146	0.00394271
10	3173956	10:3173956:C:T	C	T	T	0.161392	0.095186	0.0358792	0.00814069
10	3174054	10:3174054:G:A	G	A	A	0.161392	0.095186	0.0358792	0.00814069
10	3175360	10:3175360:C:G	C	G	G	0.15443	0.104707	0.0362146	0.00394271
10	3175957	10:3175957:A:C	A	C	C	0.0126582	0.288316	0.119597	0.0161501
10	3176363	10:3176363:A:C	A	C	C	0.15443	0.104707	0.0362146	0.00394271
10	3177088	10:3177088:G:A	G	A	A	0.153165	0.100056	0.0363074	0.00599086
10	3177207	10:3177207:C:T	C	T	T	0.153165	0.100056	0.0363074	0.00599086
10	3177817	10:3177817:G:A	G	A	A	0.15443	0.104707	0.0362146	0.00394271
10	3177876	10:3177876:C:G	C	G	G	0.15443	0.104707	0.0362146	0.00394271
10	3177878	10:3177878:C:T	C	T	T	0.15443	0.104707	0.0362146	0.00394271
10	3178525	10:3178525:T:C	T	C	C	0.15443	0.104707	0.0362146	0.00394271
10	3178814	10:3178814:T:A	T	A	A	0.151266	0.110875	0.0367322	0.00262307
10	3179379	10:3179379:T:C	T	C	C	0.15443	0.104707	0.0362146	0.00394271
10	3179968	10:3179968:G:C	G	C	C	0.15443	0.104707	0.0362146	0.00394271
10	3180175	10:3180175:C:T	C	T	T	0.15443	0.104707	0.0362146	0.00394271
10	3180288	10:3180288:C:T	C	T	T	0.028481	0.157884	0.0774675	0.0418783
10	3180729	10:3180729:T:C	T	C	C	0.15443	0.104707	0.0362146	0.00394271
10	3180804	10:3180804:A:T	A	T	T	0.15443	0.104707	0.0362146	0.00394271
10	3180810	10:3180810:C:G	C	G	G	0.0721519	-0.115308	0.0523124	0.0277991
10	3184735	10:3184735:C:T	C	T	T	0.171519	0.108951	0.0350577	0.00195324
10	3187051	10:3187051:A:T	A	T	T	0.177215	0.113427	0.0345108	0.00105879
10	3188148	10:3188148:T:A	T	A	A	0.177215	0.113427	0.0345108	0.00105879
10	3189032	10:3189032:C:G	C	G	G	0.177215	0.113427	0.0345108	0.00105879
10	3189115	10:3189115:T:C	T	C	C	0.177215	0.113427	0.0345108	0.00105879
10	3189380	10:3189380:C:T	C	T	C	0.49557	0.0550215	0.026169	0.0358246
10	3190013	10:3190013:G:C	G	C	C	0.177215	0.113427	0.0345108	0.00105879
10	3190166	10:3190166:C:A	C	A	A	0.177215	0.113427	0.0345108	0.00105879
10	3191823	10:3191823:C:T	C	T	T	0.173418	0.108898	0.0348193	0.00182815
10	3192746	10:3192746:C:A	C	A	A	0.171519	0.108951	0.0350577	0.00195324
10	3193292	10:3193292:C:G	C	G	G	0.171519	0.108951	0.0350577	0.00195324
10	3195200	10:3195200:C:T	C	T	T	0.028481	0.157884	0.0774675	0.0418783
10	3196342	10:3196342:G:A	G	A	A	0.177215	0.113427	0.0345108	0.00105879
10	3196749	10:3196749:A:G	A	G	G	0.177215	0.113427	0.0345108	0.00105879
10	3197601	10:3197601:T:A	T	A	A	0.177215	0.113427	0.0345108	0.00105879
10	3200860	10:3200860:G:C	G	C	C	0.170886	0.109303	0.0350805	0.00190156
10	3207632	10:3207632:A:G	A	G	G	0.210759	0.0816225	0.032216	0.0114838
10	3209015	10:3209015:G:A	G	A	A	0.210759	0.0816225	0.032216	0.0114838
10	3211780	10:3211780:T:C	T	C	C	0.155063	0.0909583	0.0364022	0.0126688
10	3212622	10:3212622:T:C	T	C	C	0.155063	0.0909583	0.0364022	0.0126688
10	3214693	10:3214693:G:A	G	A	A	0.172152	0.0981999	0.035067	0.00523045
10	3214745	10:3214745:T:A	T	A	A	0.155063	0.0909583	0.0364022	0.0126688
10	3218003	10:3218003:A:T	A	T	T	0.172152	0.102784	0.0352011	0.00360197
10	3219010	10:3219010:C:T	C	T	T	0.0177215	0.204138	0.101666	0.0449946
10	3219731	10:3219731:T:G	T	G	G	0.21962	0.0980566	0.0321682	0.00237922
10	3226185	10:3226185:C:T	C	T	T	0.147468	0.0892134	0.0366211	0.0150677
10	3227458	10:3227458:C:T	C	T	T	0.0120253	-0.258074	0.123662	0.0372174
10	3228605	10:3228605:A:C	A	C	A	0.0113924	-0.377592	0.125179	0.00264059
10	3229576	10:3229576:T:C	T	C	C	0.0113924	-0.319998	0.125447	0.0109345
10	3302297	10:3302297:C:T	C	T	T	0.0386076	0.155771	0.0704323	0.0272798
10	3330400	10:3330400:C:A	C	A	A	0.0265823	-0.166807	0.0797243	0.0367333
10	3351864	10:3351864:A:G	A	G	G	0.201266	0.107798	0.0336543	0.00141462
10	3359362	10:3359362:C:T	C	T	T	0.0379747	-0.142422	0.0699885	0.0421947
10	3360016	10:3360016:G:T	G	T	T	0.0379747	-0.142422	0.0699885	0.0421947
10	3360889	10:3360889:G:T	G	T	T	0.0379747	-0.142422	0.0699885	0.0421947
10	3364252	10:3364252:A:G	A	G	G	0.18481	0.118581	0.0356111	0.000909447
10	3385438	10:3385438:T:G	T	G	G	0.0272152	-0.176434	0.0811467	0.029984
10	3387951	10:3387951:G:C	G	C	C	0.028481	-0.183532	0.0794757	0.0211869
10	3389807	10:3389807:C:T	C	T	T	0.028481	-0.183532	0.0794757	0.0211869
10	3390506	10:3390506:T:C	T	C	C	0.0177215	-0.23347	0.0977212	0.0171234
10	3394472	10:3394472:C:T	C	T	T	0.0196203	-0.238139	0.0965354	0.0138436
10	3394737	10:3394737:G:A	G	A	A	0.0196203	-0.238139	0.0965354	0.0138436
10	3398355	10:3398355:C:T	C	T	T	0.0196203	-0.238139	0.0965354	0.0138436
10	3398356	10:3398356:A:G	A	G	G	0.0196203	-0.238139	0.0965354	0.0138436
10	3401135	10:3401135:G:A	G	A	A	0.0196203	-0.238139	0.0965354	0.0138436
10	3402412	10:3402412:G:A	G	A	A	0.0196203	-0.238139	0.0965354	0.0138436
10	3404157	10:3404157:C:T	C	T	T	0.0196203	-0.238139	0.0965354	0.0138436
10	3411158	10:3411158:G:C	G	C	C	0.0196203	-0.238139	0.0965354	0.0138436
10	3412116	10:3412116:A:G	A	G	G	0.0196203	-0.238139	0.0965354	0.0138436
10	3416737	10:3416737:A:G	A	G	G	0.139873	0.0935207	0.0376932	0.0133065
10	3417554	10:3417554:C:T	C	T	T	0.124051	0.0866545	0.041006	0.0348981
10	3419952	10:3419952:G:A	G	A	A	0.124051	0.0911314	0.0412479	0.0274384
10	3429289	10:3429289:G:T	G	T	T	0.139241	0.0873598	0.0379478	0.0215907
10	3430951	10:3430951:T:G	T	G	G	0.138608	0.0917744	0.0377909	0.0153864
10	3431424	10:3431424:T:C	T	C	C	0.138608	0.0917744	0.0377909	0.0153864
10	3432703	10:3432703:A:C	A	C	C	0.137975	0.0883922	0.0378446	0.0197606
10	3436109	10:3436109:A:G	A	G	G	0.139873	0.0907648	0.0378943	0.0168448
10	3439835	10:3439835:C:T	C	T	T	0.137342	0.0887916	0.0380867	0.0199903
10	3440382	10:3440382:C:T	C	T	T	0.137342	0.0887916	0.0380867	0.0199903
10	3523360	10:3523360:A:T	A	T	T	0.0107595	-0.308934	0.129166	0.0170029
10	3624451	10:3624451:C:A	C	A	A	0.0772152	-0.105046	0.0509543	0.0395787
10	3630790	10:3630790:C:T	C	T	T	0.0721519	-0.110768	0.0523216	0.0345688
10	3632355	10:3632355:T:C	T	C	C	0.0322785	-0.154222	0.0762977	0.0435863
10	3635518	10:3635518:T:G	T	G	G	0.0727848	-0.11148	0.0525867	0.0343257
10	3642260	10:3642260:T:C	T	C	C	0.0101266	0.29227	0.132931	0.0281934
10	3650358	10:3650358:A:G	A	G	G	0.0132911	-0.279195	0.116529	0.0168124
10	3772777	10:3772777:A:G	A	G	G	0.0544304	0.125241	0.060215	0.0378599
10	3774779	10:3774779:A:G	A	G	G	0.056962	0.127243	0.0590022	0.0313417
10	3785968	10:3785968:C:A	C	A	A	0.0392405	0.153936	0.0698736	0.0278805
10	3789846	10:3789846:G:C	G	C	G	0.394937	-0.0684148	0.0278133	0.0141169
10	3790926	10:3790926:G:A	G	A	A	0.465823	-0.0598377	0.027447	0.029546
10	3795629	10:3795629:C:A	C	A	A	0.46519	-0.062496	0.0271184	0.021452
10	3800295	10:3800295:C:T	C	T	C	0.398101	0.0639017	0.0273798	0.0198531
10	3806078	10:3806078:G:C	G	C	C	0.474051	-0.0579683	0.0264419	0.0286523
10	3806645	10:3806645:G:A	G	A	A	0.474051	-0.0579683	0.0264419	0.0286523
10	3806697	10:3806697:C:T	C	T	T	0.473418	-0.0585223	0.0264752	0.027362
10	3811492	10:3811492:C:T	C	T	T	0.474684	-0.0564895	0.026481	0.0332181
10	3812082	10:3812082:A:C	A	C	C	0.474684	-0.056981	0.0264838	0.0317384
10	3812240	10:3812240:T:C	T	C	C	0.383544	0.0619037	0.0274479	0.0243887
10	3812484	10:3812484:T:C	T	C	C	0.383544	0.0619037	0.0274479	0.0243887
10	3814236	10:3814236:G:T	G	T	T	0.33481	0.0580866	0.0280018	0.0383698
10	3814644	10:3814644:C:T	C	T	T	0.341772	0.0590395	0.0279089	0.0347082
10	3814773	10:3814773:C:T	C	T	T	0.335443	0.057916	0.02794	0.0385108
10	3816180	10:3816180:C:T	C	T	T	0.472785	-0.0556593	0.026528	0.0362134
10	3817494	10:3817494:A:T	A	T	T	0.470886	-0.0544953	0.026499	0.0400647
10	3853529	10:3853529:T:A	T	A	A	0.0531646	-0.13158	0.0601176	0.0289122
10	3863311	10:3863311:A:T	A	T	T	0.117089	-0.0839174	0.0409482	0.0407601
10	3866284	10:3866284:G:A	G	A	A	0.286076	0.0602335	0.0303412	0.0474702
10	3870719	10:3870719:G:T	G	T	T	0.0955696	-0.0947789	0.0462416	0.0407319
10	3885162	10:3885162:A:G	A	G	G	0.0107595	-0.294991	0.130095	0.0236312
10	3885370	10:3885370:C:T	C	T	T	0.0164557	0.218139	0.103799	0.035912
10	3913930	10:3913930:G:A	G	A	A	0.0202532	-0.256586	0.0956025	0.00743099
10	3940827	10:3940827:C:T	C	T	T	0.0107595	-0.276767	0.129151	0.0324223
10	3989177	10:3989177:T:G	T	G	G	0.0221519	0.219979	0.0912446	0.0161439
10	4102787	10:4102787:G:A	G	A	A	0.0594937	0.116469	0.05567	0.0367487
10	4110228	10:4110228:C:T	C	T	T	0.0107595	-0.264469	0.12913	0.0408848
10	4114231	10:4114231:G:A	G	A	G	0.429114	-0.054248	0.0271763	0.0462631
10	4114570	10:4114570:T:C	T	C	T	0.427848	-0.0544009	0.0271985	0.0458298
10	4116705	10:4116705:T:C	T	C	C	0.0107595	-0.264469	0.12913	0.0408848
10	4117460	10:4117460:C:T	C	T	T	0.0107595	-0.264469	0.12913	0.0408848
10	4124032	10:4124032:T:C	T	C	T	0.429114	-0.0556161	0.0271733	0.0410194
10	4128024	10:4128024:C:T	C	T	C	0.438608	-0.0601691	0.0272706	0.0276477
10	4171103	10:4171103:C:A	C	A	C	0.375316	0.0625054	0.0272212	0.0219276
10	4235948	10:4235948:C:T	C	T	T	0.0462025	0.142847	0.063642	0.0250762
10	4239403	10:4239403:G:A	G	A	A	0.0265823	0.169515	0.0841135	0.0442128
10	4340975	10:4340975:A:C	A	C	C	0.0924051	-0.0911104	0.0441137	0.039218
10	4343285	10:4343285:G:A	G	A	A	0.093038	-0.0889974	0.0440151	0.0435189
10	4347187	10:4347187:C:G	C	G	G	0.106962	-0.0962043	0.0415608	0.0208825
10	4348396	10:4348396:G:T	G	T	T	0.106962	-0.101294	0.0415382	0.0149665
10	4354963	10:4354963:A:G	A	G	G	0.115823	-0.0883019	0.039872	0.0270724
10	4357511	10:4357511:C:T	C	T	T	0.117089	-0.0893012	0.0395296	0.0241516
10	4359584	10:4359584:A:C	A	C	A	0.125316	-0.0945126	0.0381845	0.0135284
10	4359834	10:4359834:A:G	A	G	G	0.118987	-0.0865553	0.0391334	0.0272686
10	4360511	10:4360511:C:G	C	G	C	0.375949	-0.0538699	0.0273944	0.0495988
10	4360930	10:4360930:T:C	T	C	C	0.118987	-0.0865553	0.0391334	0.0272686
10	4361265	10:4361265:G:T	G	T	T	0.118987	-0.0865553	0.0391334	0.0272686
10	4361716	10:4361716:T:A	T	A	A	0.118987	-0.0865553	0.0391334	0.0272686
10	4361903	10:4361903:A:G	A	G	G	0.118987	-0.0865553	0.0391334	0.0272686
10	4362415	10:4362415:A:T	A	T	T	0.118987	-0.0865553	0.0391334	0.0272686
10	4362720	10:4362720:A:G	A	G	A	0.375949	-0.0538699	0.0273944	0.0495988
10	4363053	10:4363053:C:T	C	T	T	0.11962	-0.0840267	0.0388636	0.0309132
10	4363911	10:4363911:C:A	C	A	A	0.351899	-0.0591733	0.027241	0.0301389
10	4363967	10:4363967:C:T	C	T	C	0.360127	-0.0597486	0.0272336	0.0285337
10	4364391	10:4364391:C:T	C	T	T	0.355063	-0.0542731	0.0271917	0.0462858
10	4365399	10:4365399:T:C	T	C	T	0.352532	-0.0586045	0.0272645	0.0319023
10	4366503	10:4366503:G:A	G	A	A	0.351266	-0.0564244	0.0272382	0.0386371
10	4370904	10:4370904:A:G	A	G	A	0.353797	-0.0594295	0.0272971	0.0297681
10	4374838	10:4374838:A:G	A	G	A	0.351266	-0.0558268	0.0272588	0.0408903
10	4377759	10:4377759:A:T	A	T	A	0.351266	-0.0536597	0.0272521	0.0493038
10	4392304	10:4392304:G:A	G	A	G	0.0544304	-0.11763	0.0574306	0.0408728
10	4392931	10:4392931:T:A	T	A	A	0.0544304	-0.11763	0.0574306	0.0408728
10	4395682	10:4395682:C:T	C	T	C	0.0544304	-0.11763	0.0574306	0.0408728
10	4398913	10:4398913:C:T	C	T	C	0.0544304	-0.11763	0.0574306	0.0408728
10	4399135	10:4399135:C:T	C	T	C	0.0544304	-0.11763	0.0574306	0.0408728
10	4402242	10:4402242:A:G	A	G	G	0.0544304	-0.11763	0.0574306	0.0408728
10	4450357	10:4450357:T:C	T	C	C	0.212658	0.0906091	0.0318926	0.00461297
10	4450648	10:4450648:T:C	T	C	C	0.212658	0.0906091	0.0318926	0.00461297
10	4452786	10:4452786:A:C	A	C	C	0.183544	0.0939664	0.0338091	0.00557777
10	4453312	10:4453312:T:C	T	C	C	0.35443	0.0619179	0.0279788	0.0271831
10	4454282	10:4454282:A:G	A	G	G	0.148734	0.131765	0.0360976	0.000279388
10	4459715	10:4459715:A:T	A	T	T	0.355696	0.0579448	0.0277806	0.0373195
10	4488891	10:4488891:G:A	G	A	A	0.164557	-0.0858736	0.0359994	0.0172967
10	4500533	10:4500533:C:T	C	T	T	0.229114	-0.0781123	0.0322295	0.0155921
10	4500645	10:4500645:C:T	C	T	T	0.23481	-0.0785247	0.0320656	0.0145486
10	4518192	10:4518192:C:A	C	A	A	0.0892405	-0.0960396	0.0470143	0.0414094
10	4519171	10:4519171:C:T	C	T	T	0.0588608	-0.114912	0.0575654	0.0462585
10	4524387	10:4524387:T:C	T	C	C	0.0177215	0.263927	0.101156	0.00925066
10	4524543	10:4524543:A:G	A	G	G	0.0177215	0.263927	0.101156	0.00925066
10	4525360	10:4525360:T:C	T	C	C	0.0177215	0.263927	0.101156	0.00925066
10	4526444	10:4526444:C:T	C	T	T	0.0177215	0.263927	0.101156	0.00925066
10	4527447	10:4527447:G:A	G	A	A	0.0170886	0.252406	0.103	0.0144822
10	4529624	10:4529624:C:T	C	T	T	0.0170886	0.252406	0.103	0.0144822
10	4529665	10:4529665:A:G	A	G	G	0.0170886	0.252406	0.103	0.0144822
10	4533105	10:4533105:G:A	G	A	A	0.320253	0.0809515	0.0275272	0.00337029
10	4548929	10:4548929:A:C	A	C	C	0.0240506	0.175993	0.0880299	0.0459275
10	4550265	10:4550265:C:T	C	T	T	0.0708861	-0.106469	0.0519997	0.0409436
10	4572188	10:4572188:T:G	T	G	G	0.0639241	-0.110206	0.0531873	0.0385888
10	4578685	10:4578685:T:C	T	C	C	0.0120253	-0.243131	0.122506	0.0475322
10	4583069	10:4583069:G:T	G	T	T	0.0113924	0.247838	0.12608	0.049683
10	4584557	10:4584557:T:C	T	C	C	0.0120253	-0.243131	0.122506	0.0475322
10	4586141	10:4586141:T:C	T	C	C	0.0120253	-0.243131	0.122506	0.0475322
10	4587154	10:4587154:T:A	T	A	A	0.246203	0.0705384	0.0321225	0.0283904
10	4588547	10:4588547:C:T	C	T	T	0.259494	0.0650006	0.0312129	0.0376216
10	4591639	10:4591639:C:T	C	T	T	0.0107595	0.254926	0.129429	0.0492348
10	4598412	10:4598412:A:C	A	C	C	0.268987	0.0627925	0.0302396	0.0381738
10	4598433	10:4598433:T:C	T	C	C	0.268987	0.0627925	0.0302396	0.0381738
10	4599525	10:4599525:A:G	A	G	G	0.270253	0.0634718	0.0301332	0.0354894
10	4599617	10:4599617:T:A	T	A	A	0.270253	0.0634718	0.0301332	0.0354894
10	4599869	10:4599869:A:G	A	G	G	0.270253	0.0634718	0.0301332	0.0354894
10	4604151	10:4604151:T:A	T	A	A	0.258861	0.0607111	0.0308966	0.0497704
10	4628784	10:4628784:T:A	T	A	A	0.434177	-0.0597148	0.0267021	0.0256105
10	4634159	10:4634159:T:G	T	G	G	0.436076	-0.0577183	0.0266492	0.0306232
10	4637408	10:4637408:T:G	T	G	G	0.348101	-0.0694637	0.0279303	0.0130885
10	4638643	10:4638643:G:A	G	A	A	0.222152	-0.112545	0.0316599	0.000400931
10	4639594	10:4639594:G:A	G	A	A	0.215823	-0.12696	0.0321095	8.3827e-05
10	4640969	10:4640969:T:A	T	A	A	0.246203	-0.0955221	0.031141	0.00223361
10	4642156	10:4642156:C:T	C	T	T	0.48038	0.0735897	0.0260389	0.00483119
10	4643151	10:4643151:T:C	T	C	C	0.222152	-0.116716	0.0318223	0.00026126
10	4644147	10:4644147:C:T	C	T	T	0.222785	-0.105467	0.0315418	0.00086594
10	4644180	10:4644180:G:A	G	A	A	0.217089	-0.124777	0.0319629	0.000102851
10	4645450	10:4645450:C:T	C	T	T	0.370253	0.0688837	0.0277767	0.0133509
10	4645505	10:4645505:A:T	A	T	T	0.362025	0.056752	0.0278718	0.0420684
10	4646167	10:4646167:A:C	A	C	C	0.214557	-0.115929	0.0320439	0.000316162
10	4646934	10:4646934:G:T	G	T	T	0.362025	0.056752	0.0278718	0.0420684
10	4647218	10:4647218:C:A	C	A	A	0.362025	0.056752	0.0278718	0.0420684
10	4647506	10:4647506:G:A	G	A	A	0.370253	0.0688837	0.0277767	0.0133509
10	4647552	10:4647552:T:C	T	C	C	0.362025	0.056752	0.0278718	0.0420684
10	4647610	10:4647610:C:T	C	T	T	0.370253	0.0688837	0.0277767	0.0133509
10	4648430	10:4648430:A:G	A	G	G	0.362025	0.056752	0.0278718	0.0420684
10	4648434	10:4648434:T:C	T	C	C	0.216456	-0.112902	0.0318908	0.000423327
10	4648747	10:4648747:T:A	T	A	A	0.370253	0.0688837	0.0277767	0.0133509
10	4648842	10:4648842:G:A	G	A	A	0.370253	0.0688837	0.0277767	0.0133509
10	4649016	10:4649016:C:T	C	T	T	0.362025	0.056752	0.0278718	0.0420684
10	4649519	10:4649519:C:T	C	T	T	0.370253	0.0688837	0.0277767	0.0133509
10	4649806	10:4649806:A:G	A	G	G	0.293038	0.0655805	0.0295316	0.0266574
10	4650036	10:4650036:C:T	C	T	T	0.291772	-0.0824399	0.0289754	0.00455463
10	4650049	10:4650049:G:A	G	A	A	0.293038	0.0655805	0.0295316	0.0266574
10	4650262	10:4650262:C:T	C	T	T	0.291772	-0.0824399	0.0289754	0.00455463
10	4650563	10:4650563:C:T	C	T	T	0.291772	-0.0824399	0.0289754	0.00455463
10	4650630	10:4650630:G:A	G	A	A	0.293038	0.0655805	0.0295316	0.0266574
10	4650786	10:4650786:G:C	G	C	C	0.293038	0.0655805	0.0295316	0.0266574
10	4650969	10:4650969:G:A	G	A	A	0.293038	0.0655805	0.0295316	0.0266574
10	4651072	10:4651072:A:C	A	C	C	0.291772	-0.0824399	0.0289754	0.00455463
10	4651241	10:4651241:A:C	A	C	C	0.293038	0.0655805	0.0295316	0.0266574
10	4651720	10:4651720:T:C	T	C	C	0.293038	0.0655805	0.0295316	0.0266574
10	4652450	10:4652450:T:C	T	C	C	0.293038	0.0655805	0.0295316	0.0266574
10	4652526	10:4652526:A:T	A	T	T	0.291772	-0.0824399	0.0289754	0.00455463
10	4653578	10:4653578:A:G	A	G	G	0.293038	0.0655805	0.0295316	0.0266574
10	4660467	10:4660467:G:A	G	A	A	0.3	-0.0622338	0.0287326	0.030615
10	4661016	10:4661016:T:C	T	C	C	0.29557	-0.0759426	0.0289011	0.00876548
10	4662122	10:4662122:G:A	G	A	A	0.356962	-0.0588255	0.0278158	0.0347607
10	4665091	10:4665091:C:T	C	T	T	0.285443	0.0586969	0.0296315	0.047953
10	4665238	10:4665238:A:T	A	T	T	0.0291139	0.172541	0.0800218	0.031374
10	4666682	10:4666682:C:T	C	T	T	0.293038	-0.0694351	0.0287573	0.0159842
10	4667222	10:4667222:A:G	A	G	A	0.312658	-0.0611441	0.0285293	0.0324045
10	4682728	10:4682728:T:C	T	C	C	0.0158228	-0.233197	0.107066	0.0296986
10	4684455	10:4684455:T:C	T	C	C	0.470886	-0.0775279	0.026686	0.00377368
10	4685597	10:4685597:C:T	C	T	T	0.0132911	0.230824	0.11657	0.0480381
10	4685715	10:4685715:G:T	G	T	T	0.473418	-0.0776725	0.0267249	0.00375967
10	4688192	10:4688192:C:A	C	A	A	0.028481	0.20534	0.0756152	0.0067615
10	4700511	10:4700511:A:G	A	G	G	0.0639241	0.109828	0.0527144	0.0375338
10	4702273	10:4702273:T:C	T	C	C	0.0841772	0.0929117	0.0468137	0.0475248
10	4718920	10:4718920:C:A	C	A	A	0.11962	-0.0918421	0.0418701	0.0285647
10	4735560	10:4735560:C:A	C	A	A	0.028481	-0.169523	0.0820643	0.0391815
10	4737171	10:4737171:A:G	A	G	G	0.028481	-0.169523	0.0820643	0.0391815
10	4738019	10:4738019:G:A	G	A	A	0.028481	-0.169523	0.0820643	0.0391815
10	4743811	10:4743811:A:G	A	G	G	0.028481	-0.169523	0.0820643	0.0391815
10	4745126	10:4745126:G:A	G	A	A	0.0139241	0.232828	0.113866	0.041212
10	4745787	10:4745787:C:T	C	T	T	0.028481	-0.169523	0.0820643	0.0391815
10	4748264	10:4748264:G:A	G	A	A	0.028481	-0.169523	0.0820643	0.0391815
10	4755687	10:4755687:G:A	G	A	A	0.028481	-0.169523	0.0820643	0.0391815
10	4757335	10:4757335:T:C	T	C	C	0.028481	-0.169523	0.0820643	0.0391815
10	4761354	10:4761354:C:T	C	T	T	0.028481	-0.169523	0.0820643	0.0391815
10	4762578	10:4762578:C:A	C	A	A	0.0132911	-0.245105	0.116838	0.0362416
10	4770465	10:4770465:C:T	C	T	T	0.028481	-0.169523	0.0820643	0.0391815
10	4789001	10:4789001:T:C	T	C	C	0.137342	-0.0935012	0.038293	0.0148373
10	4789138	10:4789138:A:G	A	G	G	0.102532	-0.102761	0.0435397	0.0185113
10	4815708	10:4815708:G:T	G	T	T	0.0113924	0.266797	0.125544	0.033889
10	4860080	10:4860080:G:T	G	T	T	0.0196203	0.253073	0.094896	0.0078147
10	4900730	10:4900730:G:C	G	C	C	0.035443	-0.148953	0.0718597	0.0385146
10	4909046	10:4909046:G:A	G	A	A	0.0189873	0.237506	0.100066	0.0178613
10	4912578	10:4912578:A:G	A	G	G	0.043038	-0.131958	0.0668479	0.0487328
10	4924936	10:4924936:A:G	A	G	G	0.0424051	-0.141413	0.0672875	0.0359047
10	4987750	10:4987750:G:T	G	T	T	0.0196203	0.224396	0.0967464	0.0206285
10	4987751	10:4987751:C:T	C	T	T	0.0196203	0.224396	0.0967464	0.0206285
10	5035812	10:5035812:T:C	T	C	C	0.0348101	-0.181083	0.073461	0.0139142
10	5064563	10:5064563:G:A	G	A	A	0.0227848	0.191071	0.0873635	0.0290319
10	5068508	10:5068508:C:G	C	G	G	0.0297468	-0.180759	0.0793586	0.0230098
10	5082923	10:5082923:A:G	A	G	G	0.0297468	-0.180759	0.0793586	0.0230098
10	5115529	10:5115529:T:G	T	G	G	0.028481	-0.216717	0.0787036	0.00603133
10	5115891	10:5115891:G:T	G	T	G	0.267722	-0.0742445	0.0296725	0.0125478
10	5118231	10:5118231:A:G	A	G	A	0.189241	0.0853104	0.0333938	0.0108167
10	5118322	10:5118322:A:C	A	C	A	0.189241	0.0853104	0.0333938	0.0108167
10	5118842	10:5118842:G:C	G	C	G	0.189241	0.0853104	0.0333938	0.0108167
10	5118845	10:5118845:C:T	C	T	C	0.189241	0.0853104	0.0333938	0.0108167
10	5118918	10:5118918:A:G	A	G	A	0.189241	0.0853104	0.0333938	0.0108167
10	5119027	10:5119027:C:G	C	G	C	0.189241	0.0853104	0.0333938	0.0108167
10	5119544	10:5119544:C:T	C	T	C	0.193038	0.0837124	0.0330325	0.0114629
10	5119982	10:5119982:C:T	C	T	C	0.189241	0.076017	0.0331805	0.0222276
10	5120157	10:5120157:G:T	G	T	G	0.190506	0.0730866	0.0330096	0.0271093
10	5120714	10:5120714:G:A	G	A	G	0.189241	0.076017	0.0331805	0.0222276
10	5121206	10:5121206:T:C	T	C	T	0.189241	0.076017	0.0331805	0.0222276
10	5121872	10:5121872:A:T	A	T	A	0.190506	0.078612	0.0331348	0.0179094
10	5122570	10:5122570:T:C	T	C	T	0.190506	0.078612	0.0331348	0.0179094
10	5124755	10:5124755:T:C	T	C	T	0.193038	0.0799515	0.032921	0.0153818
10	5126278	10:5126278:G:A	G	A	G	0.192405	0.0761935	0.0329454	0.0209966
10	5126436	10:5126436:G:A	G	A	G	0.192405	0.0761935	0.0329454	0.0209966
10	5133140	10:5133140:C:G	C	G	C	0.193671	0.0781809	0.0330401	0.0182122
10	5133839	10:5133839:A:C	A	C	A	0.192405	0.0811632	0.0332087	0.0147438
10	5134043	10:5134043:G:A	G	A	G	0.193671	0.0781809	0.0330401	0.0182122
10	5134511	10:5134511:A:C	A	C	A	0.193038	0.0743948	0.0330643	0.0247256
10	5136360	10:5136360:A:C	A	C	A	0.192405	0.0811632	0.0332087	0.0147438
10	5138036	10:5138036:A:G	A	G	A	0.192405	0.0811632	0.0332087	0.0147438
10	5139685	10:5139685:G:A	G	A	G	0.192405	0.0811632	0.0332087	0.0147438
10	5142797	10:5142797:G:A	G	A	G	0.193671	0.0781809	0.0330401	0.0182122
10	5145449	10:5145449:C:T	C	T	C	0.192405	0.0811632	0.0332087	0.0147438
10	5147177	10:5147177:G:T	G	T	G	0.192405	0.0811632	0.0332087	0.0147438
10	5147909	10:5147909:G:A	G	A	G	0.418354	0.0558664	0.0265024	0.0353506
10	5148923	10:5148923:A:G	A	G	A	0.252532	0.0619746	0.0300187	0.0392956
10	5149144	10:5149144:A:G	A	G	A	0.253165	0.0624621	0.0300104	0.0377263
10	5149703	10:5149703:G:A	G	A	G	0.417722	0.0546314	0.0264834	0.0394553
10	5151355	10:5151355:G:A	G	A	G	0.358228	0.0618399	0.0275516	0.025078
10	5151565	10:5151565:G:A	G	A	G	0.191139	0.0743921	0.0333966	0.0261952
10	5151817	10:5151817:C:G	C	G	C	0.359494	0.0627915	0.027504	0.0226977
10	5153742	10:5153742:A:G	A	G	A	0.359494	0.0601511	0.0275071	0.0290562
10	5157139	10:5157139:G:A	G	A	G	0.36519	0.0579892	0.0273669	0.0344087
10	5157733	10:5157733:T:C	T	C	T	0.365823	0.0584536	0.027383	0.0330981
10	5157896	10:5157896:T:C	T	C	T	0.192405	0.0714485	0.0332235	0.0318181
10	5158475	10:5158475:G:A	G	A	G	0.192405	0.0714485	0.0332235	0.0318181
10	5158570	10:5158570:G:A	G	A	G	0.365823	0.0584536	0.027383	0.0330981
10	5158609	10:5158609:A:G	A	G	A	0.192405	0.0714485	0.0332235	0.0318181
10	5158682	10:5158682:G:C	G	C	G	0.359494	0.0601511	0.0275071	0.0290562
10	5159043	10:5159043:C:T	C	T	C	0.192405	0.0714485	0.0332235	0.0318181
10	5159453	10:5159453:G:A	G	A	G	0.359494	0.0601511	0.0275071	0.0290562
10	5159597	10:5159597:T:C	T	C	T	0.192405	0.0714485	0.0332235	0.0318181
10	5159796	10:5159796:A:T	A	T	A	0.189873	0.0780457	0.0334092	0.0197401
10	5160499	10:5160499:T:C	T	C	T	0.192405	0.0714485	0.0332235	0.0318181
10	5162308	10:5162308:A:T	A	T	A	0.192405	0.0714485	0.0332235	0.0318181
10	5164276	10:5164276:A:C	A	C	A	0.192405	0.0714485	0.0332235	0.0318181
10	5164836	10:5164836:G:A	G	A	G	0.359494	0.0601511	0.0275071	0.0290562
10	5168530	10:5168530:T:G	T	G	T	0.359494	0.0601511	0.0275071	0.0290562
10	5168690	10:5168690:G:A	G	A	G	0.192405	0.0714485	0.0332235	0.0318181
10	5170495	10:5170495:A:G	A	G	A	0.359494	0.0601511	0.0275071	0.0290562
10	5173627	10:5173627:T:G	T	G	T	0.193038	0.0723266	0.0332068	0.0296985
10	5196119	10:5196119:C:T	C	T	C	0.193038	0.0723266	0.0332068	0.0296985
10	5196273	10:5196273:A:G	A	G	A	0.193038	0.0723266	0.0332068	0.0296985
10	5199216	10:5199216:T:C	T	C	T	0.193038	0.0723266	0.0332068	0.0296985
10	5206185	10:5206185:T:C	T	C	C	0.193038	0.0723266	0.0332068	0.0296985
10	5207683	10:5207683:A:G	A	G	G	0.193038	0.0723266	0.0332068	0.0296985
10	5213252	10:5213252:G:A	G	A	A	0.193038	0.0723266	0.0332068	0.0296985
10	5214467	10:5214467:A:G	A	G	G	0.193038	0.0723266	0.0332068	0.0296985
10	5217302	10:5217302:T:A	T	A	A	0.193038	0.0697941	0.0332142	0.0359309
10	5232942	10:5232942:T:C	T	C	C	0.183544	0.0672467	0.0337365	0.0465763
10	5234161	10:5234161:A:G	A	G	G	0.18038	0.0673	0.0341346	0.0490061
10	5234406	10:5234406:G:A	G	A	A	0.18038	0.0673	0.0341346	0.0490061
10	5235594	10:5235594:A:G	A	G	G	0.18038	0.0673	0.0341346	0.0490061
10	5235762	10:5235762:T:A	T	A	A	0.18038	0.0673	0.0341346	0.0490061
10	5235824	10:5235824:G:T	G	T	T	0.18038	0.0673	0.0341346	0.0490061
10	5236130	10:5236130:G:A	G	A	A	0.18038	0.0673	0.0341346	0.0490061
10	5238020	10:5238020:T:G	T	G	G	0.175316	0.0751213	0.0345757	0.030105
10	5238272	10:5238272:T:C	T	C	C	0.175316	0.0751213	0.0345757	0.030105
10	5238283	10:5238283:C:T	C	T	T	0.175316	0.0751213	0.0345757	0.030105
10	5239300	10:5239300:T:C	T	C	C	0.175316	0.0751213	0.0345757	0.030105
10	5239415	10:5239415:T:C	T	C	C	0.0696203	-0.106874	0.052515	0.0421764
10	5239706	10:5239706:T:G	T	G	G	0.176582	0.0743462	0.0345244	0.0315888
10	5239824	10:5239824:C:T	C	T	T	0.175316	0.0751213	0.0345757	0.030105
10	5239958	10:5239958:A:T	A	T	T	0.175316	0.0751213	0.0345757	0.030105
10	5241472	10:5241472:A:G	A	G	G	0.175949	0.0765037	0.0345485	0.0270895
10	5241971	10:5241971:T:G	T	G	G	0.175316	0.0751213	0.0345757	0.030105
10	5242004	10:5242004:C:T	C	T	T	0.0689873	-0.114968	0.0526832	0.029387
10	5242037	10:5242037:C:T	C	T	T	0.0689873	-0.114968	0.0526832	0.029387
10	5245780	10:5245780:G:T	G	T	T	0.168354	0.0690476	0.0349598	0.0486127
10	5246085	10:5246085:G:A	G	A	A	0.168354	0.0690476	0.0349598	0.0486127
10	5246125	10:5246125:C:T	C	T	T	0.167722	0.070075	0.0349824	0.0455055
10	5246626	10:5246626:G:A	G	A	A	0.0696203	-0.106874	0.052515	0.0421764
10	5247098	10:5247098:G:A	G	A	A	0.168354	0.0690476	0.0349598	0.0486127
10	5247302	10:5247302:T:C	T	C	T	0.168354	0.0690476	0.0349598	0.0486127
10	5247376	10:5247376:T:C	T	C	C	0.168354	0.0690476	0.0349598	0.0486127
10	5247434	10:5247434:C:A	C	A	A	0.167089	0.06905	0.0350022	0.048877
10	5247530	10:5247530:G:A	G	A	G	0.183544	0.0779358	0.033782	0.0213139
10	5247631	10:5247631:G:A	G	A	A	0.167089	0.06905	0.0350022	0.048877
10	5247634	10:5247634:G:A	G	A	A	0.168354	0.0690476	0.0349598	0.0486127
10	5247701	10:5247701:G:A	G	A	A	0.168354	0.0690476	0.0349598	0.0486127
10	5247784	10:5247784:C:G	C	G	G	0.168354	0.0690476	0.0349598	0.0486127
10	5251482	10:5251482:A:G	A	G	G	0.168354	0.0690476	0.0349598	0.0486127
10	5251702	10:5251702:G:A	G	A	A	0.167722	0.0691429	0.0349826	0.0484493
10	5251814	10:5251814:C:A	C	A	A	0.168987	0.0704829	0.0349283	0.0439391
10	5251815	10:5251815:C:T	C	T	T	0.168354	0.0690476	0.0349598	0.0486127
10	5252013	10:5252013:C:G	C	G	G	0.168354	0.0690476	0.0349598	0.0486127
10	5252077	10:5252077:G:T	G	T	T	0.168354	0.0690476	0.0349598	0.0486127
10	5252731	10:5252731:C:T	C	T	T	0.168354	0.0690476	0.0349598	0.0486127
10	5252838	10:5252838:G:T	G	T	T	0.168354	0.0690476	0.0349598	0.0486127
10	5252866	10:5252866:A:C	A	C	C	0.168354	0.0690476	0.0349598	0.0486127
10	5252902	10:5252902:A:C	A	C	C	0.168354	0.0690476	0.0349598	0.0486127
10	5253638	10:5253638:A:G	A	G	G	0.168354	0.0690476	0.0349598	0.0486127
10	5254146	10:5254146:A:G	A	G	G	0.168354	0.0690476	0.0349598	0.0486127
10	5254188	10:5254188:G:A	G	A	A	0.168354	0.0690476	0.0349598	0.0486127
10	5254820	10:5254820:A:C	A	C	C	0.167722	0.0692247	0.0349765	0.0481461
10	5254821	10:5254821:C:G	C	G	G	0.167722	0.0692247	0.0349765	0.0481461
10	5254847	10:5254847:A:G	A	G	G	0.168354	0.0690476	0.0349598	0.0486127
10	5255179	10:5255179:C:A	C	A	A	0.0696203	-0.106874	0.052515	0.0421764
10	5256272	10:5256272:T:C	T	C	C	0.168354	0.0690476	0.0349598	0.0486127
10	5256497	10:5256497:G:A	G	A	A	0.168354	0.0690476	0.0349598	0.0486127
10	5256758	10:5256758:C:T	C	T	T	0.168354	0.0690476	0.0349598	0.0486127
10	5256834	10:5256834:T:C	T	C	C	0.168354	0.0690476	0.0349598	0.0486127
10	5257097	10:5257097:G:T	G	T	T	0.168354	0.0690476	0.0349598	0.0486127
10	5257647	10:5257647:G:A	G	A	A	0.168354	0.0690476	0.0349598	0.0486127
10	5257797	10:5257797:C:T	C	T	T	0.168354	0.0690476	0.0349598	0.0486127
10	5257941	10:5257941:C:T	C	T	T	0.168354	0.0690476	0.0349598	0.0486127
10	5258321	10:5258321:G:C	G	C	C	0.0696203	-0.106874	0.052515	0.0421764
10	5260682	10:5260682:C:G	C	G	G	0.168354	0.0690476	0.0349598	0.0486127
10	5261101	10:5261101:A:G	A	G	G	0.168354	0.0690476	0.0349598	0.0486127
10	5261111	10:5261111:C:T	C	T	T	0.168354	0.0690476	0.0349598	0.0486127
10	5261159	10:5261159:A:G	A	G	G	0.183544	0.0779358	0.033782	0.0213139
10	5261175	10:5261175:A:G	A	G	G	0.168354	0.0690476	0.0349598	0.0486127
10	5261226	10:5261226:G:C	G	C	C	0.168354	0.0690476	0.0349598	0.0486127
10	5261256	10:5261256:T:A	T	A	A	0.168354	0.0690476	0.0349598	0.0486127
10	5261491	10:5261491:C:T	C	T	T	0.168354	0.0690476	0.0349598	0.0486127
10	5261576	10:5261576:T:A	T	A	A	0.168354	0.0690476	0.0349598	0.0486127
10	5261683	10:5261683:A:G	A	G	G	0.168354	0.0690476	0.0349598	0.0486127
10	5261829	10:5261829:C:T	C	T	T	0.150633	0.0744656	0.0360883	0.039401
10	5261830	10:5261830:A:G	A	G	G	0.15	0.0743955	0.0361154	0.0397344
10	5261832	10:5261832:A:G	A	G	G	0.150633	0.0744656	0.0360883	0.039401
10	5261910	10:5261910:G:A	G	A	A	0.168354	0.0690476	0.0349598	0.0486127
10	5262019	10:5262019:G:A	G	A	A	0.168354	0.0690476	0.0349598	0.0486127
10	5262096	10:5262096:G:A	G	A	A	0.168354	0.0690476	0.0349598	0.0486127
10	5262136	10:5262136:C:T	C	T	T	0.168354	0.0690476	0.0349598	0.0486127
10	5262267	10:5262267:G:A	G	A	A	0.168354	0.0690476	0.0349598	0.0486127
10	5262490	10:5262490:G:C	G	C	C	0.168354	0.0690476	0.0349598	0.0486127
10	5262512	10:5262512:G:A	G	A	A	0.168354	0.0690476	0.0349598	0.0486127
10	5262810	10:5262810:C:T	C	T	T	0.168354	0.0690476	0.0349598	0.0486127
10	5262822	10:5262822:C:T	C	T	T	0.168354	0.0690476	0.0349598	0.0486127
10	5262883	10:5262883:G:C	G	C	C	0.168354	0.0690476	0.0349598	0.0486127
10	5262941	10:5262941:G:C	G	C	C	0.168354	0.0690476	0.0349598	0.0486127
10	5263023	10:5263023:G:T	G	T	T	0.168354	0.0690476	0.0349598	0.0486127
10	5263341	10:5263341:A:G	A	G	G	0.168354	0.0690476	0.0349598	0.0486127
10	5263461	10:5263461:A:T	A	T	T	0.168354	0.0690476	0.0349598	0.0486127
10	5263494	10:5263494:C:A	C	A	A	0.168354	0.0690476	0.0349598	0.0486127
10	5263516	10:5263516:A:T	A	T	T	0.168354	0.0690476	0.0349598	0.0486127
10	5263702	10:5263702:C:A	C	A	A	0.168354	0.0690476	0.0349598	0.0486127
10	5264235	10:5264235:A:G	A	G	G	0.0696203	-0.106874	0.052515	0.0421764
10	5271435	10:5271435:A:G	A	G	G	0.0696203	-0.106874	0.052515	0.0421764
10	5273308	10:5273308:C:A	C	A	A	0.0696203	-0.106874	0.052515	0.0421764
10	5274044	10:5274044:C:T	C	T	T	0.0696203	-0.106874	0.052515	0.0421764
10	5277664	10:5277664:A:T	A	T	T	0.0696203	-0.106874	0.052515	0.0421764
10	5278454	10:5278454:G:T	G	T	T	0.0696203	-0.106874	0.052515	0.0421764
10	5278513	10:5278513:C:A	C	A	A	0.0696203	-0.106874	0.052515	0.0421764
10	5278914	10:5278914:G:A	G	A	A	0.0696203	-0.106874	0.052515	0.0421764
10	5279353	10:5279353:G:C	G	C	C	0.0696203	-0.106874	0.052515	0.0421764
10	5279504	10:5279504:G:A	G	A	A	0.0696203	-0.106874	0.052515	0.0421764
10	5279564	10:5279564:G:A	G	A	A	0.0696203	-0.106874	0.052515	0.0421764
10	5279682	10:5279682:C:T	C	T	T	0.0696203	-0.106874	0.052515	0.0421764
10	5279777	10:5279777:G:A	G	A	A	0.0696203	-0.106874	0.052515	0.0421764
10	5279815	10:5279815:T:C	T	C	C	0.0696203	-0.106874	0.052515	0.0421764
10	5280039	10:5280039:C:A	C	A	A	0.0696203	-0.106874	0.052515	0.0421764
10	5280120	10:5280120:T:C	T	C	C	0.0696203	-0.106874	0.052515	0.0421764
10	5280195	10:5280195:A:T	A	T	T	0.0696203	-0.106874	0.052515	0.0421764
10	5280416	10:5280416:T:G	T	G	G	0.0696203	-0.106874	0.052515	0.0421764
10	5280490	10:5280490:C:T	C	T	T	0.0696203	-0.106874	0.052515	0.0421764
10	5280527	10:5280527:T:A	T	A	A	0.0696203	-0.106874	0.052515	0.0421764
10	5280549	10:5280549:G:A	G	A	A	0.0696203	-0.106874	0.052515	0.0421764
10	5280587	10:5280587:C:T	C	T	T	0.0696203	-0.106874	0.052515	0.0421764
10	5280698	10:5280698:G:T	G	T	T	0.0696203	-0.106874	0.052515	0.0421764
10	5280702	10:5280702:T:C	T	C	C	0.0696203	-0.106874	0.052515	0.0421764
10	5280832	10:5280832:T:G	T	G	G	0.0696203	-0.106874	0.052515	0.0421764
10	5280878	10:5280878:G:A	G	A	A	0.0696203	-0.106874	0.052515	0.0421764
10	5281057	10:5281057:C:T	C	T	T	0.0696203	-0.106874	0.052515	0.0421764
10	5281174	10:5281174:A:C	A	C	C	0.0696203	-0.106874	0.052515	0.0421764
10	5281223	10:5281223:C:T	C	T	T	0.0696203	-0.106874	0.052515	0.0421764
10	5281226	10:5281226:A:C	A	C	C	0.0696203	-0.106874	0.052515	0.0421764
10	5281298	10:5281298:C:A	C	A	A	0.0696203	-0.106874	0.052515	0.0421764
10	5281533	10:5281533:A:T	A	T	T	0.0696203	-0.106874	0.052515	0.0421764
10	5281543	10:5281543:T:C	T	C	C	0.0696203	-0.106874	0.052515	0.0421764
10	5281692	10:5281692:C:T	C	T	T	0.0696203	-0.106874	0.052515	0.0421764
10	5281767	10:5281767:G:T	G	T	T	0.0696203	-0.106874	0.052515	0.0421764
10	5282098	10:5282098:C:T	C	T	T	0.0696203	-0.106874	0.052515	0.0421764
10	5282321	10:5282321:C:T	C	T	T	0.0696203	-0.106874	0.052515	0.0421764
10	5282388	10:5282388:C:T	C	T	T	0.0696203	-0.106874	0.052515	0.0421764
10	5282746	10:5282746:C:T	C	T	T	0.0696203	-0.106874	0.052515	0.0421764
10	5283551	10:5283551:A:G	A	G	G	0.0696203	-0.106874	0.052515	0.0421764
10	5283663	10:5283663:T:G	T	G	G	0.0696203	-0.106874	0.052515	0.0421764
10	5283676	10:5283676:T:G	T	G	G	0.0696203	-0.106874	0.052515	0.0421764
10	5283702	10:5283702:G:A	G	A	A	0.0696203	-0.106874	0.052515	0.0421764
10	5283709	10:5283709:T:C	T	C	C	0.0696203	-0.106874	0.052515	0.0421764
10	5283961	10:5283961:C:T	C	T	T	0.0696203	-0.106874	0.052515	0.0421764
10	5284019	10:5284019:G:A	G	A	A	0.0696203	-0.106874	0.052515	0.0421764
10	5284100	10:5284100:C:T	C	T	T	0.0696203	-0.106874	0.052515	0.0421764
10	5284300	10:5284300:C:T	C	T	T	0.0696203	-0.106874	0.052515	0.0421764
10	5284324	10:5284324:G:A	G	A	A	0.0696203	-0.106874	0.052515	0.0421764
10	5285046	10:5285046:C:T	C	T	T	0.0696203	-0.106874	0.052515	0.0421764
10	5285307	10:5285307:A:C	A	C	C	0.0696203	-0.106874	0.052515	0.0421764
10	5285597	10:5285597:G:T	G	T	T	0.0696203	-0.106874	0.052515	0.0421764
10	5285696	10:5285696:T:C	T	C	C	0.0696203	-0.106874	0.052515	0.0421764
10	5285892	10:5285892:G:A	G	A	A	0.0696203	-0.106874	0.052515	0.0421764
10	5287177	10:5287177:T:G	T	G	G	0.0696203	-0.106874	0.052515	0.0421764
10	5294295	10:5294295:G:A	G	A	A	0.0696203	-0.106874	0.052515	0.0421764
10	5296243	10:5296243:A:G	A	G	G	0.189873	0.0661566	0.0336682	0.0497726
10	5362513	10:5362513:T:C	T	C	T	0.222785	-0.0763323	0.0315673	0.0158297
10	5372235	10:5372235:C:T	C	T	T	0.108861	0.0867114	0.0425074	0.041694
10	5372537	10:5372537:G:T	G	T	T	0.106962	0.0876231	0.0427548	0.0407525
10	5375350	10:5375350:G:A	G	A	A	0.106962	0.0876231	0.0427548	0.0407525
10	5375467	10:5375467:C:A	C	A	A	0.106962	0.0876231	0.0427548	0.0407525
10	5375758	10:5375758:C:T	C	T	T	0.106962	0.0876231	0.0427548	0.0407525
10	5376992	10:5376992:C:T	C	T	T	0.106962	0.0876231	0.0427548	0.0407525
10	5379701	10:5379701:C:G	C	G	G	0.106329	0.0850858	0.0428262	0.0472958
10	5382676	10:5382676:T:G	T	G	G	0.106329	0.0850858	0.0428262	0.0472958
10	5385185	10:5385185:A:G	A	G	G	0.106329	0.0850858	0.0428262	0.0472958
10	5385378	10:5385378:G:T	G	T	T	0.106329	0.0850858	0.0428262	0.0472958
10	5389223	10:5389223:C:T	C	T	T	0.106329	0.0850858	0.0428262	0.0472958
10	5390844	10:5390844:G:C	G	C	C	0.105063	0.0927477	0.0429659	0.0311816
10	5393240	10:5393240:T:G	T	G	G	0.107595	0.0892764	0.0426331	0.0365755
10	5396570	10:5396570:C:T	C	T	T	0.0101266	-0.254302	0.125643	0.0433092
10	5501494	10:5501494:G:A	G	A	A	0.0132911	-0.267556	0.11655	0.0219607
10	5525590	10:5525590:T:A	T	A	A	0.0367089	-0.154077	0.0719731	0.0326017
10	5559465	10:5559465:A:G	A	G	G	0.208228	-0.0735994	0.0329442	0.0257606
10	5601364	10:5601364:T:C	T	C	C	0.0164557	0.253081	0.105906	0.0170991
10	5613749	10:5613749:G:A	G	A	A	0.071519	0.101955	0.051521	0.0481768
10	5634464	10:5634464:T:C	T	C	C	0.0139241	0.2259	0.114223	0.0483122
10	5680223	10:5680223:C:T	C	T	T	0.0101266	-0.277565	0.133717	0.0382407
10	5688356	10:5688356:G:A	G	A	A	0.0272152	0.171246	0.0827088	0.0387356
10	5723837	10:5723837:A:G	A	G	G	0.028481	-0.228683	0.0807222	0.00473044
10	5751644	10:5751644:T:C	T	C	C	0.124684	-0.0932333	0.0409203	0.0229706
10	5814250	10:5814250:G:A	G	A	A	0.0126582	-0.296861	0.119337	0.0130686
10	5818867	10:5818867:A:T	A	T	T	0.0113924	0.265158	0.125545	0.0349976
10	5845295	10:5845295:G:C	G	C	C	0.0120253	-0.260271	0.116275	0.0254751
10	5880675	10:5880675:G:A	G	A	A	0.0113924	0.463511	0.125111	0.000226424
10	5886621	10:5886621:T:C	T	C	C	0.0835443	-0.113923	0.0474725	0.0166384
10	5888337	10:5888337:T:C	T	C	C	0.0835443	-0.113923	0.0474725	0.0166384
10	5899161	10:5899161:T:C	T	C	C	0.0740506	-0.109678	0.04979	0.0278981
10	5901707	10:5901707:C:T	C	T	T	0.0740506	-0.109678	0.04979	0.0278981
10	5903085	10:5903085:T:C	T	C	C	0.178481	-0.0942953	0.0356584	0.00834736
10	5903504	10:5903504:C:T	C	T	T	0.178481	-0.0942953	0.0356584	0.00834736
10	5903518	10:5903518:G:T	G	T	T	0.178481	-0.0942953	0.0356584	0.00834736
10	5903837	10:5903837:A:G	A	G	G	0.0740506	-0.109678	0.04979	0.0278981
10	5906307	10:5906307:C:A	C	A	A	0.0740506	-0.109678	0.04979	0.0278981
10	5906367	10:5906367:C:T	C	T	T	0.179114	-0.0914494	0.035644	0.0104838
10	5912824	10:5912824:C:A	C	A	A	0.0740506	-0.109678	0.04979	0.0278981
10	5921314	10:5921314:G:A	G	A	A	0.0993671	-0.0882225	0.0440112	0.0453555
10	5939434	10:5939434:G:T	G	T	G	0.234177	-0.0629909	0.0312115	0.0439112
10	5979497	10:5979497:A:T	A	T	A	0.389241	-0.0599408	0.0275072	0.0296219
10	6009327	10:6009327:C:T	C	T	T	0.117089	-0.0842632	0.0423396	0.0469188
10	6031880	10:6031880:C:T	C	T	T	0.263291	-0.0671067	0.0304386	0.0277684
10	6067187	10:6067187:C:T	C	T	T	0.028481	0.165127	0.0772865	0.0329434
10	6068422	10:6068422:G:A	G	A	A	0.028481	0.165127	0.0772865	0.0329434
10	6070133	10:6070133:G:A	G	A	A	0.028481	0.165127	0.0772865	0.0329434
10	6091883	10:6091883:G:T	G	T	T	0.0303797	0.157362	0.0753363	0.0370484
10	6151538	10:6151538:C:T	C	T	T	0.0367089	0.155716	0.0693756	0.0250761
10	6170852	10:6170852:G:A	G	A	A	0.0341772	0.189113	0.0741759	0.0109767
10	6176112	10:6176112:G:A	G	A	A	0.341772	-0.0566298	0.028446	0.0468521
10	6176145	10:6176145:G:A	G	A	A	0.0120253	-0.25897	0.122478	0.034795
10	6179313	10:6179313:G:A	G	A	G	0.341772	-0.0566298	0.028446	0.0468521
10	6180417	10:6180417:A:G	A	G	A	0.341772	-0.0566298	0.028446	0.0468521
10	6194375	10:6194375:C:T	C	T	T	0.305696	-0.0572339	0.0289364	0.0482882
10	6194739	10:6194739:G:A	G	A	A	0.0107595	0.331423	0.129157	0.0104716
10	6213169	10:6213169:C:A	C	A	A	0.014557	-0.219269	0.111626	0.0498467
10	6227759	10:6227759:C:T	C	T	C	0.275949	-0.0626504	0.0294264	0.0335612
10	6228133	10:6228133:T:C	T	C	C	0.0101266	-0.311081	0.133056	0.0196399
10	6228413	10:6228413:C:T	C	T	C	0.436076	-0.0602081	0.0266239	0.0240059
10	6228598	10:6228598:A:C	A	C	A	0.448734	-0.0609359	0.0262136	0.0203487
10	6228777	10:6228777:G:A	G	A	G	0.432278	-0.0607972	0.0266786	0.0229429
10	6228824	10:6228824:A:T	A	T	A	0.431646	-0.059325	0.0267278	0.0267317
10	6228878	10:6228878:C:T	C	T	C	0.432278	-0.0589385	0.0267521	0.0278755
10	6229002	10:6229002:G:A	G	A	G	0.432911	-0.0604143	0.0267027	0.0239412
10	6229127	10:6229127:C:T	C	T	C	0.431013	-0.0560357	0.0267805	0.0367239
10	6229235	10:6229235:A:G	A	G	A	0.43038	-0.057445	0.0267514	0.032071
10	6230059	10:6230059:G:T	G	T	G	0.429114	-0.0580833	0.0268382	0.0307501
10	6230376	10:6230376:C:T	C	T	T	0.0303797	-0.176037	0.0753081	0.019661
10	6230429	10:6230429:T:C	T	C	C	0.0303797	-0.176037	0.0753081	0.019661
10	6231070	10:6231070:G:A	G	A	G	0.0696203	-0.108689	0.0506818	0.0322969
10	6235207	10:6235207:G:A	G	A	A	0.0139241	0.333121	0.113588	0.00345807
10	6242529	10:6242529:C:T	C	T	T	0.467089	0.0546561	0.0258117	0.0345327
10	6244885	10:6244885:G:A	G	A	A	0.0544304	-0.187456	0.0572168	0.00109833
10	6245754	10:6245754:C:G	C	G	G	0.165823	-0.0974299	0.0358957	0.00678883
10	6246385	10:6246385:C:T	C	T	C	0.498734	-0.0618119	0.0258133	0.0168738
10	6246469	10:6246469:C:G	C	G	G	0.158861	-0.0989117	0.0364151	0.00674878
10	6247518	10:6247518:G:A	G	A	A	0.158228	-0.102253	0.0364411	0.00514075
10	6249677	10:6249677:A:G	A	G	A	0.46519	-0.0536416	0.0258939	0.0386308
10	6249753	10:6249753:G:A	G	A	A	0.164557	-0.110026	0.0359169	0.00226374
10	6250502	10:6250502:G:T	G	T	T	0.163924	-0.108451	0.0361208	0.00276324
10	6251691	10:6251691:G:A	G	A	A	0.0708861	-0.187897	0.0509904	0.000244504
10	6253651	10:6253651:A:C	A	C	C	0.191772	-0.0751383	0.0335508	0.0254011
10	6253983	10:6253983:G:A	G	A	A	0.156962	-0.0745976	0.0363675	0.0405781
10	6255838	10:6255838:C:A	C	A	A	0.166456	-0.0964641	0.035669	0.00699091
10	6255931	10:6255931:T:C	T	C	C	0.237975	-0.0671977	0.0316694	0.0341635
10	6256592	10:6256592:T:C	T	C	C	0.237975	-0.0671977	0.0316694	0.0341635
10	6257562	10:6257562:C:T	C	T	T	0.246203	-0.0697789	0.031204	0.0256184
10	6258433	10:6258433:C:G	C	G	G	0.240506	-0.0701337	0.0315463	0.0264871
10	6259619	10:6259619:A:C	A	C	C	0.0120253	-0.243745	0.122503	0.046971
10	6259627	10:6259627:C:T	C	T	T	0.21519	-0.0725455	0.0328696	0.0275985
10	6259657	10:6259657:G:A	G	A	A	0.218354	-0.0780821	0.0328018	0.0175314
10	6286814	10:6286814:C:T	C	T	T	0.0278481	0.257215	0.0800169	0.00136024
10	6289923	10:6289923:A:T	A	T	A	0.276582	0.0710962	0.030031	0.0181543
10	6290292	10:6290292:C:A	C	A	A	0.167089	0.126496	0.0355258	0.000392226
10	6290308	10:6290308:T:A	T	A	T	0.167089	0.126496	0.0355258	0.000392226
10	6290484	10:6290484:C:T	C	T	T	0.0177215	0.318486	0.0974108	0.00112438
10	6291386	10:6291386:C:A	C	A	A	0.0208861	0.302807	0.0878124	0.000594174
10	6291676	10:6291676:A:G	A	G	G	0.146835	0.0949374	0.0378125	0.0122484
10	6292451	10:6292451:A:G	A	G	G	0.0183544	0.310003	0.0928062	0.000876425
10	6292499	10:6292499:A:G	A	G	A	0.16519	0.0977537	0.0357295	0.00636114
10	6292974	10:6292974:G:C	G	C	C	0.021519	0.260536	0.0868966	0.00280149
10	6293517	10:6293517:A:G	A	G	A	0.141772	0.110044	0.0385095	0.00438219
10	6294444	10:6294444:G:A	G	A	G	0.141772	0.110044	0.0385095	0.00438219
10	6294533	10:6294533:C:T	C	T	T	0.131646	0.0919746	0.0398108	0.021131
10	6295548	10:6295548:T:C	T	C	T	0.153165	0.114419	0.0373554	0.00226647
10	6295654	10:6295654:G:A	G	A	A	0.0841772	0.0970564	0.0477096	0.0422563
10	6295862	10:6295862:C:A	C	A	A	0.0303797	-0.174551	0.0768324	0.0233663
10	6295921	10:6295921:C:T	C	T	C	0.15443	0.116298	0.0372771	0.00187592
10	6296144	10:6296144:T:A	T	A	T	0.15443	0.116298	0.0372771	0.00187592
10	6298724	10:6298724:A:G	A	G	A	0.15443	0.116028	0.0372772	0.00192205
10	6299773	10:6299773:A:G	A	G	A	0.15443	0.116028	0.0372772	0.00192205
10	6300066	10:6300066:A:G	A	G	G	0.143671	0.098768	0.0384275	0.0103465
10	6300070	10:6300070:T:C	T	C	C	0.0841772	0.0963402	0.047715	0.0438194
10	6300186	10:6300186:C:A	C	A	C	0.0936709	0.115685	0.0451727	0.0106247
10	6302237	10:6302237:A:G	A	G	A	0.0101266	0.280959	0.132974	0.0349256
10	6311268	10:6311268:G:A	G	A	A	0.0291139	0.186235	0.0765778	0.0152399
10	6312756	10:6312756:C:A	C	A	A	0.0291139	0.186235	0.0765778	0.0152399
10	6319702	10:6319702:G:A	G	A	A	0.182278	0.0875457	0.0337794	0.00972867
10	6353759	10:6353759:C:T	C	T	T	0.0316456	-0.148358	0.0739518	0.0451842
10	6390285	10:6390285:C:A	C	A	A	0.0664557	-0.126687	0.0526407	0.0163305
10	6391702	10:6391702:A:G	A	G	G	0.0677215	-0.126982	0.0522193	0.0152514
10	6394456	10:6394456:G:T	G	T	T	0.0670886	-0.122388	0.0524355	0.0198445
10	6395496	10:6395496:T:A	T	A	A	0.0670886	-0.122388	0.0524355	0.0198445
10	6396795	10:6396795:G:T	G	T	T	0.085443	-0.113077	0.0471113	0.0166182
10	6401879	10:6401879:A:T	A	T	T	0.0670886	-0.117706	0.0524892	0.0252092
10	6402895	10:6402895:C:T	C	T	T	0.0658228	-0.123424	0.0528703	0.0198238
10	6408983	10:6408983:G:A	G	A	A	0.0791139	-0.129416	0.0479532	0.00710893
10	6409333	10:6409333:G:A	G	A	A	0.0563291	-0.115383	0.0573365	0.0445207
10	6453415	10:6453415:A:G	A	G	G	0.243671	-0.0639037	0.031494	0.0427882
10	6453580	10:6453580:C:T	C	T	T	0.208861	-0.0644957	0.0328006	0.0496173
10	6454264	10:6454264:C:T	C	T	T	0.237342	-0.0642809	0.031516	0.0417225
10	6454319	10:6454319:G:C	G	C	C	0.272152	-0.0645288	0.0305355	0.0348962
10	6455160	10:6455160:C:T	C	T	T	0.268987	-0.0722404	0.0305903	0.0184426
10	6457140	10:6457140:G:T	G	T	G	0.26962	-0.0604436	0.0306286	0.0487966
10	6457294	10:6457294:C:T	C	T	T	0.0265823	-0.189022	0.0836382	0.0240956
10	6485147	10:6485147:G:C	G	C	C	0.028481	-0.192565	0.0809024	0.017541
10	6498559	10:6498559:A:C	A	C	C	0.028481	-0.192565	0.0809024	0.017541
10	6507212	10:6507212:A:G	A	G	G	0.0265823	-0.181403	0.0836147	0.0303441
10	6514275	10:6514275:A:C	A	C	C	0.0322785	-0.20291	0.0761863	0.00789601
10	6515256	10:6515256:G:A	G	A	A	0.0316456	-0.205946	0.0769122	0.00756877
10	6530897	10:6530897:C:G	C	G	G	0.0316456	-0.192362	0.07694	0.0126172
10	6531225	10:6531225:T:C	T	C	C	0.0297468	-0.177831	0.0795311	0.025633
10	6561954	10:6561954:T:C	T	C	C	0.0272152	-0.183694	0.0788078	0.0200107
10	6617799	10:6617799:C:T	C	T	T	0.282911	0.0620297	0.0303716	0.0414506
10	6624236	10:6624236:T:A	T	A	A	0.0196203	-0.191253	0.0965651	0.0479902
10	6624366	10:6624366:A:G	A	G	G	0.014557	-0.224255	0.112098	0.0457883
10	6649064	10:6649064:T:A	T	A	A	0.363924	-0.0635969	0.0281314	0.024051
10	6658860	10:6658860:C:T	C	T	T	0.238608	0.0652695	0.0318126	0.0405322
10	6665531	10:6665531:A:G	A	G	G	0.0272152	0.160104	0.0810759	0.0486483
10	6676280	10:6676280:G:A	G	A	A	0.222785	-0.0695917	0.0317638	0.0287519
10	6679062	10:6679062:G:T	G	T	G	0.289873	0.0603206	0.0290143	0.0379431
10	6681114	10:6681114:A:C	A	C	C	0.0398734	0.140544	0.0693071	0.0429144
10	6681163	10:6681163:A:G	A	G	A	0.343671	0.0545641	0.0277097	0.0492899
10	6681253	10:6681253:A:G	A	G	A	0.343671	0.0545641	0.0277097	0.0492899
10	6681377	10:6681377:T:A	T	A	T	0.343671	0.0545641	0.0277097	0.0492899
10	6681554	10:6681554:A:G	A	G	A	0.343671	0.0545641	0.0277097	0.0492899
10	6681629	10:6681629:T:C	T	C	T	0.343671	0.0545641	0.0277097	0.0492899
10	6685982	10:6685982:C:T	C	T	T	0.0139241	0.248988	0.114276	0.0296414
10	6690147	10:6690147:T:C	T	C	T	0.255063	-0.0735008	0.030024	0.0145809
10	6693390	10:6693390:A:T	A	T	T	0.477215	0.0758627	0.0269996	0.00508128
10	6693489	10:6693489:G:A	G	A	A	0.0189873	-0.297596	0.0985901	0.00262251
10	6694904	10:6694904:G:A	G	A	A	0.453165	0.0665099	0.0272446	0.0148583
10	6695294	10:6695294:C:A	C	A	A	0.214557	0.0704564	0.0328918	0.0324957
10	6701714	10:6701714:G:C	G	C	G	0.258228	-0.0708491	0.0299392	0.0182027
10	6702025	10:6702025:C:T	C	T	T	0.378481	0.0775368	0.0282089	0.00612161
10	6704385	10:6704385:A:G	A	G	A	0.258228	-0.0708491	0.0299392	0.0182027
10	6709862	10:6709862:C:T	C	T	T	0.191772	-0.0702287	0.0336331	0.037113
10	6710183	10:6710183:G:A	G	A	G	0.258228	-0.0708491	0.0299392	0.0182027
10	6711880	10:6711880:T:G	T	G	G	0.348734	0.0610155	0.0284745	0.0324359
10	6713541	10:6713541:C:T	C	T	T	0.43038	0.0864156	0.0275715	0.00178731
10	6713760	10:6713760:T:C	T	C	T	0.246203	-0.0711173	0.0309625	0.0218886
10	6713969	10:6713969:T:C	T	C	T	0.358228	-0.0553231	0.0279891	0.0484383
10	6714060	10:6714060:A:T	A	T	A	0.246203	-0.0711173	0.0309625	0.0218886
10	6714362	10:6714362:T:C	T	C	C	0.425316	0.0918839	0.0276504	0.000931734
10	6714588	10:6714588:T:C	T	C	T	0.416456	-0.0543042	0.02691	0.0439323
10	6717515	10:6717515:T:C	T	C	T	0.246203	-0.0704023	0.0309682	0.0232738
10	6717791	10:6717791:C:G	C	G	G	0.226582	0.0709061	0.0324818	0.0293358
10	6717865	10:6717865:C:T	C	T	C	0.246203	-0.0704023	0.0309682	0.0232738
10	6720940	10:6720940:T:G	T	G	G	0.227215	0.071896	0.0324688	0.0270949
10	6721051	10:6721051:G:A	G	A	A	0.227215	0.071896	0.0324688	0.0270949
10	6722109	10:6722109:C:A	C	A	A	0.115823	0.0840926	0.0413344	0.0422432
10	6723291	10:6723291:T:C	T	C	C	0.227215	0.071896	0.0324688	0.0270949
10	6723736	10:6723736:A:T	A	T	T	0.337342	0.0610854	0.0289604	0.0352383
10	6723940	10:6723940:C:G	C	G	G	0.227215	0.071896	0.0324688	0.0270949
10	6724232	10:6724232:T:C	T	C	C	0.227215	0.071896	0.0324688	0.0270949
10	6724248	10:6724248:G:T	G	T	T	0.227215	0.071896	0.0324688	0.0270949
10	6724549	10:6724549:C:T	C	T	T	0.227215	0.071896	0.0324688	0.0270949
10	6724556	10:6724556:A:T	A	T	T	0.227215	0.071896	0.0324688	0.0270949
10	6724873	10:6724873:C:T	C	T	T	0.227215	0.071896	0.0324688	0.0270949
10	6724883	10:6724883:T:C	T	C	C	0.227215	0.071896	0.0324688	0.0270949
10	6724905	10:6724905:T:C	T	C	C	0.227215	0.071896	0.0324688	0.0270949
10	6725250	10:6725250:A:G	A	G	G	0.227215	0.071896	0.0324688	0.0270949
10	6725324	10:6725324:G:A	G	A	G	0.248101	-0.0723521	0.0309656	0.0197149
10	6725332	10:6725332:C:T	C	T	T	0.227215	0.071896	0.0324688	0.0270949
10	6725883	10:6725883:G:A	G	A	A	0.227215	0.071896	0.0324688	0.0270949
10	6725925	10:6725925:G:A	G	A	A	0.226582	0.0703214	0.0324764	0.0306654
10	6725959	10:6725959:A:T	A	T	T	0.223418	0.0763888	0.0326203	0.0194431
10	6726028	10:6726028:T:C	T	C	C	0.226582	0.0703214	0.0324764	0.0306654
10	6726254	10:6726254:C:T	C	T	T	0.226582	0.0703214	0.0324764	0.0306654
10	6726606	10:6726606:G:A	G	A	A	0.226582	0.0703214	0.0324764	0.0306654
10	6726766	10:6726766:T:C	T	C	C	0.226582	0.0703214	0.0324764	0.0306654
10	6726793	10:6726793:C:A	C	A	A	0.226582	0.0703214	0.0324764	0.0306654
10	6727116	10:6727116:C:T	C	T	T	0.225949	0.0684315	0.0324867	0.0354832
10	6727304	10:6727304:G:A	G	A	A	0.225949	0.0684315	0.0324867	0.0354832
10	6727311	10:6727311:C:G	C	G	G	0.225949	0.0684315	0.0324867	0.0354832
10	6727349	10:6727349:C:T	C	T	T	0.0107595	-0.270189	0.129257	0.0369116
10	6727481	10:6727481:A:G	A	G	G	0.225949	0.0684315	0.0324867	0.0354832
10	6727538	10:6727538:C:T	C	T	T	0.41962	0.0833481	0.0275296	0.00254603
10	6727702	10:6727702:A:C	A	C	C	0.225949	0.0684315	0.0324867	0.0354832
10	6727901	10:6727901:C:T	C	T	T	0.224684	0.0677605	0.0326227	0.0381179
10	6728024	10:6728024:G:A	G	A	A	0.224684	0.0677605	0.0326227	0.0381179
10	6728045	10:6728045:C:T	C	T	T	0.224684	0.0677605	0.0326227	0.0381179
10	6728086	10:6728086:C:A	C	A	A	0.224684	0.0677605	0.0326227	0.0381179
10	6728258	10:6728258:G:A	G	A	A	0.224684	0.0677605	0.0326227	0.0381179
10	6728270	10:6728270:C:T	C	T	T	0.224684	0.0677605	0.0326227	0.0381179
10	6728399	10:6728399:C:T	C	T	T	0.224051	0.0703967	0.0326267	0.0312591
10	6728547	10:6728547:T:G	T	G	G	0.224051	0.0703967	0.0326267	0.0312591
10	6728548	10:6728548:C:T	C	T	T	0.224051	0.0703967	0.0326267	0.0312591
10	6729076	10:6729076:T:C	T	C	C	0.224051	0.0664839	0.0326397	0.041996
10	6729223	10:6729223:G:A	G	A	A	0.224684	0.0678822	0.0326295	0.037814
10	6747849	10:6747849:C:T	C	T	T	0.0272152	0.206608	0.0826322	0.0126111
10	6750281	10:6750281:A:G	A	G	G	0.287975	0.0655991	0.0294711	0.0263061
10	6750960	10:6750960:A:G	A	G	A	0.23481	-0.0673883	0.0322073	0.0367303
10	6751565	10:6751565:A:C	A	C	C	0.0259494	0.249914	0.0843311	0.00313402
10	6755740	10:6755740:G:T	G	T	T	0.0259494	0.250593	0.0822055	0.00237828
10	6758988	10:6758988:T:A	T	A	A	0.0259494	0.250593	0.0822055	0.00237828
10	6762012	10:6762012:C:T	C	T	T	0.0259494	0.250593	0.0822055	0.00237828
10	6765593	10:6765593:G:A	G	A	G	0.177848	0.0874225	0.034334	0.0110797
10	6765719	10:6765719:G:A	G	A	A	0.0259494	0.250593	0.0822055	0.00237828
10	6766838	10:6766838:T:A	T	A	T	0.172785	0.0863996	0.0349773	0.0137173
10	6769130	10:6769130:T:C	T	C	T	0.172785	0.0863996	0.0349773	0.0137173
10	6770611	10:6770611:A:G	A	G	A	0.172785	0.0863996	0.0349773	0.0137173
10	6771334	10:6771334:T:C	T	C	T	0.172785	0.0863996	0.0349773	0.0137173
10	6772881	10:6772881:G:A	G	A	G	0.174684	0.0776202	0.0347826	0.025925
10	6774270	10:6774270:G:C	G	C	C	0.215823	-0.0736137	0.0329081	0.0255703
10	6775393	10:6775393:G:A	G	A	A	0.213924	-0.0656246	0.0330275	0.0472738
10	6796167	10:6796167:C:T	C	T	T	0.0170886	0.21336	0.102299	0.0373343
10	6810183	10:6810183:T:C	T	C	C	0.0183544	-0.269029	0.0994958	0.00700122
10	6815356	10:6815356:G:A	G	A	A	0.0227848	-0.214773	0.0897805	0.0169826
10	6837765	10:6837765:T:C	T	C	T	0.0379747	-0.14361	0.0708001	0.0428584
10	6853998	10:6853998:A:T	A	T	T	0.127215	0.0870867	0.0399965	0.0297515
10	6854041	10:6854041:G:A	G	A	A	0.127215	0.0870867	0.0399965	0.0297515
10	6854305	10:6854305:C:A	C	A	A	0.127215	0.0870867	0.0399965	0.0297515
10	6854730	10:6854730:T:A	T	A	A	0.131646	0.0921342	0.0395903	0.0202093
10	6855559	10:6855559:G:A	G	A	A	0.131646	0.0921342	0.0395903	0.0202093
10	6856536	10:6856536:C:T	C	T	T	0.131646	0.0921342	0.0395903	0.0202093
10	6856628	10:6856628:C:T	C	T	T	0.131646	0.0921342	0.0395903	0.0202093
10	6856930	10:6856930:T:C	T	C	C	0.131646	0.0921342	0.0395903	0.0202093
10	6856936	10:6856936:G:T	G	T	T	0.131646	0.0921342	0.0395903	0.0202093
10	6857219	10:6857219:A:G	A	G	G	0.131646	0.0921342	0.0395903	0.0202093
10	6857271	10:6857271:G:A	G	A	A	0.131646	0.0921342	0.0395903	0.0202093
10	6857307	10:6857307:G:A	G	A	A	0.131646	0.0921342	0.0395903	0.0202093
10	6857370	10:6857370:T:C	T	C	C	0.131646	0.0921342	0.0395903	0.0202093
10	6857518	10:6857518:G:T	G	T	T	0.131646	0.0921342	0.0395903	0.0202093
10	6857815	10:6857815:T:C	T	C	C	0.131646	0.0921342	0.0395903	0.0202093
10	6858203	10:6858203:G:A	G	A	A	0.131646	0.0921342	0.0395903	0.0202093
10	6858311	10:6858311:G:T	G	T	T	0.131646	0.0921342	0.0395903	0.0202093
10	6858683	10:6858683:C:T	C	T	T	0.131646	0.0921342	0.0395903	0.0202093
10	6858920	10:6858920:T:G	T	G	G	0.131646	0.0921342	0.0395903	0.0202093
10	6858991	10:6858991:A:G	A	G	G	0.131646	0.0921342	0.0395903	0.0202093
10	6859177	10:6859177:G:T	G	T	T	0.131646	0.0921342	0.0395903	0.0202093
10	6859257	10:6859257:G:T	G	T	T	0.131646	0.0921342	0.0395903	0.0202093
10	6859262	10:6859262:T:C	T	C	C	0.131646	0.0921342	0.0395903	0.0202093
10	6859559	10:6859559:T:G	T	G	G	0.131646	0.0921342	0.0395903	0.0202093
10	6859577	10:6859577:C:T	C	T	T	0.131646	0.0921342	0.0395903	0.0202093
10	6859844	10:6859844:A:G	A	G	G	0.131646	0.0921342	0.0395903	0.0202093
10	6860138	10:6860138:C:A	C	A	A	0.131646	0.0921342	0.0395903	0.0202093
10	6860756	10:6860756:T:C	T	C	C	0.131646	0.0921342	0.0395903	0.0202093
10	6861020	10:6861020:G:A	G	A	A	0.131646	0.0921342	0.0395903	0.0202093
10	6861076	10:6861076:T:G	T	G	G	0.131646	0.0921342	0.0395903	0.0202093
10	6861126	10:6861126:G:C	G	C	C	0.131646	0.0921342	0.0395903	0.0202093
10	6861913	10:6861913:G:A	G	A	A	0.127215	0.0870867	0.0399965	0.0297515
10	6862055	10:6862055:A:G	A	G	G	0.127215	0.0870867	0.0399965	0.0297515
10	6862133	10:6862133:T:C	T	C	C	0.127215	0.0870867	0.0399965	0.0297515
10	6862295	10:6862295:C:A	C	A	A	0.127215	0.0870867	0.0399965	0.0297515
10	6862331	10:6862331:C:T	C	T	T	0.127215	0.0870867	0.0399965	0.0297515
10	6863063	10:6863063:C:T	C	T	T	0.127215	0.0870867	0.0399965	0.0297515
10	6863101	10:6863101:T:C	T	C	C	0.127215	0.0870867	0.0399965	0.0297515
10	6863230	10:6863230:T:A	T	A	A	0.127215	0.0870867	0.0399965	0.0297515
10	6863232	10:6863232:A:G	A	G	G	0.127215	0.0870867	0.0399965	0.0297515
10	6863484	10:6863484:G:A	G	A	A	0.127215	0.0870867	0.0399965	0.0297515
10	6863560	10:6863560:G:A	G	A	A	0.127215	0.0870867	0.0399965	0.0297515
10	6868499	10:6868499:C:G	C	G	G	0.0670886	-0.13745	0.0522143	0.00864475
10	6882866	10:6882866:A:G	A	G	A	0.0132911	-0.283957	0.116459	0.0149794
10	6883321	10:6883321:T:A	T	A	T	0.0132911	-0.283957	0.116459	0.0149794
10	6883758	10:6883758:A:G	A	G	A	0.0139241	-0.285951	0.113852	0.0122184
10	6886675	10:6886675:A:C	A	C	A	0.0132911	-0.283957	0.116459	0.0149794
10	6890264	10:6890264:A:G	A	G	A	0.0126582	-0.247248	0.119364	0.0386507
10	6942530	10:6942530:G:T	G	T	T	0.0107595	-0.30571	0.129417	0.0184097
10	6957221	10:6957221:G:A	G	A	A	0.0291139	-0.166661	0.0767456	0.0301847
10	6957322	10:6957322:G:T	G	T	T	0.0291139	-0.166661	0.0767456	0.0301847
10	6957844	10:6957844:G:A	G	A	A	0.0183544	-0.341033	0.0958472	0.000396051
10	6958487	10:6958487:G:T	G	T	T	0.0291139	-0.166661	0.0767456	0.0301847
10	6958498	10:6958498:T:C	T	C	C	0.028481	-0.167095	0.0774725	0.0313226
10	6958827	10:6958827:C:A	C	A	A	0.0183544	-0.341033	0.0958472	0.000396051
10	6959638	10:6959638:G:C	G	C	C	0.0291139	-0.166661	0.0767456	0.0301847
10	6961745	10:6961745:A:G	A	G	G	0.0177215	-0.312038	0.0975186	0.00143076
10	6976237	10:6976237:T:C	T	C	C	0.0398734	-0.138245	0.0680605	0.0425711
10	7001306	10:7001306:G:A	G	A	A	0.0101266	0.329663	0.133162	0.0135095
10	7007604	10:7007604:G:A	G	A	A	0.0101266	0.309166	0.13295	0.0203039
10	7055392	10:7055392:G:A	G	A	A	0.0607595	-0.115997	0.0557682	0.0378518
10	7057152	10:7057152:T:C	T	C	C	0.41962	-0.0543946	0.0264928	0.0403865
10	7057603	10:7057603:G:T	G	T	T	0.41962	-0.0543946	0.0264928	0.0403865
10	7066280	10:7066280:T:C	T	C	C	0.440506	-0.0548692	0.0261743	0.0363763
10	7067713	10:7067713:C:T	C	T	T	0.422152	-0.0528226	0.0262095	0.0442042
10	7068145	10:7068145:T:C	T	C	C	0.420886	-0.0525185	0.0261631	0.0450555
10	7069063	10:7069063:A:C	A	C	C	0.439241	-0.0557927	0.0260662	0.0326288
10	7071353	10:7071353:A:T	A	T	T	0.439241	-0.0573962	0.0260639	0.0279469
10	7071782	10:7071782:C:T	C	T	T	0.41962	-0.052986	0.0261271	0.0428975
10	7073219	10:7073219:A:G	A	G	G	0.0120253	-0.242914	0.122799	0.0482628
10	7081410	10:7081410:C:T	C	T	T	0.0158228	0.267004	0.107059	0.0128368
10	7139301	10:7139301:G:A	G	A	A	0.161392	0.0817133	0.0356029	0.0219891
10	7141944	10:7141944:T:A	T	A	A	0.0101266	0.420386	0.133261	0.00166853
10	7162204	10:7162204:A:G	A	G	A	0.210759	0.0721338	0.0323746	0.0261574
10	7174100	10:7174100:G:T	G	T	T	0.455063	0.0825033	0.0266133	0.00200396
10	7174215	10:7174215:G:A	G	A	G	0.493038	-0.0619233	0.0266935	0.0206084
10	7178865	10:7178865:A:G	A	G	A	0.45443	-0.0524773	0.0267066	0.049772
10	7188484	10:7188484:G:A	G	A	G	0.472785	-0.0583034	0.0267838	0.0297921
10	7192829	10:7192829:C:G	C	G	C	0.476582	-0.0560177	0.0270947	0.039017
10	7203237	10:7203237:C:T	C	T	C	0.477848	-0.0609729	0.0270686	0.0245646
10	7234587	10:7234587:A:C	A	C	C	0.0360759	-0.144205	0.0714163	0.0438051
10	7249823	10:7249823:T:C	T	C	T	0.0740506	0.106064	0.0524967	0.0436835
10	7252978	10:7252978:G:A	G	A	G	0.494937	-0.0568415	0.0263781	0.0314757
10	7255238	10:7255238:G:T	G	T	G	0.489241	-0.0593233	0.0262684	0.0241982
10	7255690	10:7255690:C:T	C	T	T	0.305063	-0.060945	0.0298103	0.0412453
10	7255809	10:7255809:T:C	T	C	C	0.303165	-0.0611166	0.0300706	0.0424463
10	7257850	10:7257850:C:T	C	T	C	0.487975	-0.0542831	0.0262871	0.0392507
10	7261514	10:7261514:T:C	T	C	T	0.487342	-0.0538377	0.0262559	0.0406485
10	7261808	10:7261808:T:C	T	C	T	0.487342	-0.0538377	0.0262559	0.0406485
10	7263209	10:7263209:A:C	A	C	C	0.0221519	-0.243847	0.0887529	0.00614358
10	7263710	10:7263710:T:C	T	C	T	0.472152	-0.0545394	0.0261154	0.037084
10	7264566	10:7264566:G:A	G	A	G	0.487342	-0.0538377	0.0262559	0.0406485
10	7265468	10:7265468:T:C	T	C	T	0.487975	-0.0533866	0.0262891	0.0426181
10	7265581	10:7265581:A:G	A	G	A	0.487342	-0.0538377	0.0262559	0.0406485
10	7266268	10:7266268:G:C	G	C	C	0.381013	-0.0640959	0.0278887	0.0218088
10	7268328	10:7268328:T:C	T	C	T	0.487342	-0.0538377	0.0262559	0.0406485
10	7271093	10:7271093:G:A	G	A	G	0.487342	-0.0538377	0.0262559	0.0406485
10	7274673	10:7274673:T:C	T	C	T	0.491139	-0.054593	0.0263678	0.0387384
10	7276215	10:7276215:G:A	G	A	G	0.491139	-0.054593	0.0263678	0.0387384
10	7280550	10:7280550:T:C	T	C	T	0.490506	-0.0543453	0.0264065	0.0399184
10	7283766	10:7283766:A:C	A	C	A	0.476582	-0.0546247	0.0261859	0.0372982
10	7284945	10:7284945:T:C	T	C	T	0.475316	-0.056916	0.0261942	0.0300913
10	7292267	10:7292267:G:A	G	A	A	0.0322785	0.161732	0.0773043	0.0367463
10	7298425	10:7298425:A:G	A	G	A	0.494304	-0.0536644	0.0263471	0.0420034
10	7300641	10:7300641:A:G	A	G	A	0.479114	-0.0542726	0.0261811	0.0385016
10	7312096	10:7312096:G:A	G	A	G	0.385443	-0.060992	0.0269169	0.0237275
10	7312769	10:7312769:T:C	T	C	T	0.436076	-0.059305	0.0263591	0.024733
10	7314984	10:7314984:T:C	T	C	T	0.490506	-0.0542222	0.02728	0.0472019
10	7316391	10:7316391:T:C	T	C	C	0.0379747	-0.170018	0.0709272	0.01676
10	7320946	10:7320946:C:A	C	A	A	0.0126582	-0.276638	0.113803	0.0152869
10	7466430	10:7466430:A:C	A	C	C	0.0240506	-0.175001	0.0854295	0.0408458
10	7467439	10:7467439:G:A	G	A	A	0.0240506	-0.175001	0.0854295	0.0408458
10	7534121	10:7534121:A:G	A	G	G	0.0234177	-0.183265	0.088832	0.0394366
10	7541300	10:7541300:T:C	T	C	C	0.0227848	-0.193577	0.0899755	0.0317471
10	7562326	10:7562326:C:T	C	T	T	0.0468354	-0.140303	0.0619362	0.0237678
10	7582756	10:7582756:G:A	G	A	A	0.0227848	0.183494	0.0898917	0.0415574
10	7613475	10:7613475:G:A	G	A	A	0.0468354	0.204235	0.0631509	0.00127154
10	7614229	10:7614229:T:G	T	G	G	0.0265823	0.208554	0.0834174	0.0126184
10	7614936	10:7614936:T:G	T	G	T	0.0493671	0.126485	0.0619844	0.041626
10	7615264	10:7615264:G:A	G	A	A	0.0272152	0.192896	0.0825566	0.0197152
10	7615391	10:7615391:A:G	A	G	G	0.0272152	0.192896	0.0825566	0.0197152
10	7616068	10:7616068:G:A	G	A	A	0.0278481	0.196393	0.0816532	0.0163944
10	7676892	10:7676892:T:C	T	C	C	0.0164557	-0.213284	0.105499	0.0435503
10	7740411	10:7740411:C:T	C	T	C	0.33038	0.0550692	0.0279736	0.0493497
10	7827758	10:7827758:C:T	C	T	T	0.021519	0.182637	0.09244	0.0485355
10	7828115	10:7828115:A:G	A	G	G	0.021519	0.182637	0.09244	0.0485355
10	7909747	10:7909747:G:A	G	A	A	0.306329	-0.0600409	0.0292682	0.0405595
10	8017781	10:8017781:C:G	C	G	G	0.0132911	-0.242159	0.121128	0.045932
10	8072258	10:8072258:G:A	G	A	G	0.493671	-0.0611096	0.0267638	0.0226805
10	8072835	10:8072835:T:C	T	C	T	0.357595	-0.0563482	0.0279739	0.0443181
10	8073753	10:8073753:C:T	C	T	T	0.124051	0.0796427	0.0401117	0.0474346
10	8074437	10:8074437:A:C	A	C	A	0.355696	-0.0585949	0.0281437	0.0376676
10	8074796	10:8074796:G:A	G	A	A	0.117089	0.084576	0.040963	0.0392811
10	8075267	10:8075267:T:C	T	C	T	0.35443	-0.0554738	0.0281982	0.049503
10	8079138	10:8079138:A:C	A	C	A	0.308228	-0.082358	0.0297062	0.00569632
10	8116079	10:8116079:C:T	C	T	T	0.0120253	0.254352	0.122523	0.0382234
10	8138906	10:8138906:T:C	T	C	C	0.312025	-0.0575662	0.0290396	0.0477912
10	8138958	10:8138958:G:C	G	C	C	0.312025	-0.0575662	0.0290396	0.0477912
10	8139237	10:8139237:G:C	G	C	C	0.412025	0.0773985	0.0280841	0.00598807
10	8139959	10:8139959:A:C	A	C	A	0.439241	0.0680396	0.0278399	0.0147467
10	8140574	10:8140574:A:G	A	G	A	0.441139	0.0693883	0.0277703	0.0126706
10	8140817	10:8140817:G:T	G	T	G	0.442405	0.07149	0.0278963	0.010572
10	8140877	10:8140877:G:A	G	A	G	0.442405	0.07149	0.0278963	0.010572
10	8141217	10:8141217:G:A	G	A	G	0.442405	0.07149	0.0278963	0.010572
10	8141563	10:8141563:C:T	C	T	C	0.442405	0.07149	0.0278963	0.010572
10	8141674	10:8141674:T:A	T	A	T	0.442405	0.07149	0.0278963	0.010572
10	8142012	10:8142012:A:G	A	G	A	0.442405	0.07149	0.0278963	0.010572
10	8142951	10:8142951:T:C	T	C	T	0.442405	0.07149	0.0278963	0.010572
10	8143049	10:8143049:C:T	C	T	C	0.442405	0.07149	0.0278963	0.010572
10	8143379	10:8143379:A:G	A	G	A	0.440506	0.0682942	0.0278948	0.0145727
10	8163388	10:8163388:G:T	G	T	T	0.0601266	0.132142	0.0561041	0.018754
10	8169252	10:8169252:T:A	T	A	A	0.0962025	0.0901797	0.0449274	0.0450686
10	8170546	10:8170546:T:A	T	A	A	0.0962025	0.0901797	0.0449274	0.0450686
10	8171357	10:8171357:C:A	C	A	A	0.0962025	0.0901797	0.0449274	0.0450686
10	8173345	10:8173345:G:A	G	A	A	0.0544304	0.146983	0.0589989	0.0129344
10	8174585	10:8174585:G:A	G	A	A	0.0556962	0.14007	0.0584264	0.0167465
10	8176656	10:8176656:G:T	G	T	T	0.056962	0.126272	0.0578998	0.0294895
10	8182613	10:8182613:C:T	C	T	T	0.0481013	0.130073	0.0630512	0.0394451
10	8183039	10:8183039:C:T	C	T	T	0.0487342	0.12869	0.0626906	0.0404257
10	8197438	10:8197438:C:T	C	T	T	0.0379747	0.169417	0.0682278	0.0132324
10	8202896	10:8202896:C:T	C	T	T	0.0639241	0.140202	0.0551292	0.0111773
10	8218313	10:8218313:C:A	C	A	A	0.0582278	-0.141475	0.0583918	0.0156247
10	8241103	10:8241103:C:G	C	G	G	0.0126582	-0.267186	0.119331	0.0254337
10	8278156	10:8278156:C:T	C	T	T	0.0227848	-0.232875	0.0897329	0.00963063
10	8303907	10:8303907:G:C	G	C	C	0.0120253	0.24142	0.122518	0.0491342
10	8307612	10:8307612:G:A	G	A	A	0.124051	0.0831071	0.0403389	0.039707
10	8308703	10:8308703:T:C	T	C	C	0.0462025	-0.125997	0.0638946	0.0489659
10	8309718	10:8309718:C:G	C	G	G	0.0462025	-0.125997	0.0638946	0.0489659
10	8316261	10:8316261:T:C	T	C	C	0.0462025	-0.125997	0.0638946	0.0489659
10	8329365	10:8329365:C:T	C	T	T	0.35443	0.0620584	0.0276755	0.0252175
10	8329670	10:8329670:T:C	T	C	C	0.358861	0.059548	0.0274995	0.030657
10	8331078	10:8331078:G:T	G	T	T	0.359494	0.0583723	0.0274452	0.0337433
10	8354818	10:8354818:G:A	G	A	A	0.23481	0.0830121	0.0306555	0.0069187
10	8363061	10:8363061:A:G	A	G	G	0.441772	0.0563419	0.0264234	0.0332951
10	8367870	10:8367870:A:C	A	C	C	0.150633	-0.0828101	0.0372553	0.0265161
10	8395968	10:8395968:C:T	C	T	T	0.0487342	-0.13568	0.0603317	0.0247964
10	8409361	10:8409361:G:A	G	A	A	0.127848	0.0841143	0.0394402	0.0332593
10	8409438	10:8409438:A:G	A	G	G	0.0727848	0.11702	0.049837	0.0191196
10	8410830	10:8410830:C:T	C	T	T	0.129747	0.0865767	0.0392804	0.0278096
10	8412609	10:8412609:G:C	G	C	C	0.114557	0.100866	0.0416791	0.0157444
10	8412789	10:8412789:C:T	C	T	T	0.114557	0.100866	0.0416791	0.0157444
10	8417005	10:8417005:C:T	C	T	T	0.0189873	-0.262705	0.0978401	0.00740554
10	8447663	10:8447663:G:A	G	A	A	0.28038	-0.0742647	0.0300245	0.0135919
10	8449327	10:8449327:T:C	T	C	C	0.286709	-0.072562	0.0299137	0.0155035
10	8453238	10:8453238:C:G	C	G	G	0.296835	-0.0788845	0.0295516	0.00775641
10	8454154	10:8454154:A:T	A	T	T	0.451266	0.0573407	0.0271392	0.0349306
10	8454687	10:8454687:G:T	G	T	T	0.448101	0.0563239	0.0272136	0.0388082
10	8455537	10:8455537:C:T	C	T	T	0.448101	0.0563239	0.0272136	0.0388082
10	8455919	10:8455919:T:C	T	C	T	0.496835	0.0584522	0.02746	0.0335965
10	8456007	10:8456007:A:C	A	C	C	0.448101	0.0563239	0.0272136	0.0388082
10	8456648	10:8456648:T:A	T	A	A	0.297468	-0.0754183	0.0294973	0.0107518
10	8458317	10:8458317:C:T	C	T	T	0.0417722	-0.138618	0.0667773	0.0382358
10	8460967	10:8460967:C:G	C	G	G	0.0417722	-0.134683	0.0668105	0.0441525
10	8461131	10:8461131:A:T	A	T	T	0.35	-0.0755213	0.0279215	0.00698353
10	8461766	10:8461766:A:G	A	G	G	0.0417722	-0.134683	0.0668105	0.0441525
10	8461825	10:8461825:T:C	T	C	C	0.0417722	-0.134683	0.0668105	0.0441525
10	8461995	10:8461995:G:A	G	A	A	0.0411392	-0.135665	0.0672936	0.0441386
10	8463115	10:8463115:G:C	G	C	C	0.341139	-0.0677064	0.0279675	0.0157088
10	8464847	10:8464847:A:G	A	G	A	0.405696	0.0594297	0.027573	0.0314383
10	8465030	10:8465030:A:C	A	C	A	0.406329	0.0611102	0.0275907	0.0270549
10	8465041	10:8465041:T:A	T	A	A	0.341772	-0.0674222	0.0279089	0.0159286
10	8465143	10:8465143:C:T	C	T	C	0.406329	0.0611102	0.0275907	0.0270549
10	8465203	10:8465203:G:C	G	C	C	0.382911	-0.0878227	0.0273688	0.00138685
10	8465531	10:8465531:G:A	G	A	A	0.0411392	-0.135665	0.0672936	0.0441386
10	8465555	10:8465555:A:T	A	T	A	0.405696	0.058855	0.0275738	0.0331153
10	8465591	10:8465591:C:T	C	T	C	0.405696	0.058855	0.0275738	0.0331153
10	8465711	10:8465711:C:G	C	G	C	0.405696	0.058855	0.0275738	0.0331153
10	8467037	10:8467037:C:T	C	T	T	0.38038	-0.0906093	0.0272842	0.000938688
10	8467155	10:8467155:G:C	G	C	C	0.379747	-0.0911356	0.0273355	0.000896424
10	8468686	10:8468686:A:G	A	G	G	0.337975	-0.0701111	0.0278171	0.0119189
10	8470387	10:8470387:C:T	C	T	T	0.45443	-0.0798154	0.0277683	0.00415854
10	8471610	10:8471610:T:C	T	C	C	0.331646	0.0589306	0.02829	0.0375675
10	8472427	10:8472427:T:C	T	C	C	0.338608	-0.0663339	0.0277598	0.017104
10	8472876	10:8472876:C:G	C	G	C	0.401899	-0.0623773	0.0277065	0.0246392
10	8474053	10:8474053:C:T	C	T	T	0.339241	-0.0689588	0.0276871	0.0129573
10	8474071	10:8474071:T:A	T	A	A	0.339241	-0.0689588	0.0276871	0.0129573
10	8474595	10:8474595:T:G	T	G	G	0.339241	-0.0689588	0.0276871	0.0129573
10	8474712	10:8474712:G:A	G	A	A	0.339241	-0.0689588	0.0276871	0.0129573
10	8474839	10:8474839:T:C	T	C	C	0.339241	-0.0689588	0.0276871	0.0129573
10	8475104	10:8475104:T:C	T	C	C	0.339241	-0.0689588	0.0276871	0.0129573
10	8475538	10:8475538:T:C	T	C	C	0.339241	-0.0689588	0.0276871	0.0129573
10	8475847	10:8475847:C:T	C	T	T	0.338608	-0.0698468	0.0276682	0.0117847
10	8476592	10:8476592:C:G	C	G	G	0.0405063	-0.138527	0.067732	0.0411672
10	8479257	10:8479257:T:C	T	C	C	0.339241	-0.0689588	0.0276871	0.0129573
10	8479438	10:8479438:G:A	G	A	A	0.339241	-0.0689588	0.0276871	0.0129573
10	8479550	10:8479550:C:T	C	T	T	0.339241	-0.0689588	0.0276871	0.0129573
10	8479643	10:8479643:T:C	T	C	C	0.339241	-0.0689588	0.0276871	0.0129573
10	8479868	10:8479868:A:G	A	G	G	0.339241	-0.0689588	0.0276871	0.0129573
10	8480044	10:8480044:A:G	A	G	G	0.337342	-0.0707041	0.0277172	0.0109334
10	8480053	10:8480053:A:G	A	G	G	0.337342	-0.0707041	0.0277172	0.0109334
10	8481266	10:8481266:A:G	A	G	G	0.338608	-0.068436	0.0276761	0.0136192
10	8481486	10:8481486:G:A	G	A	A	0.338608	-0.0708174	0.0276681	0.010668
10	8481840	10:8481840:C:G	C	G	G	0.337342	-0.0698681	0.0277165	0.0119062
10	8482293	10:8482293:C:T	C	T	T	0.337975	-0.067676	0.0277355	0.0149061
10	8482310	10:8482310:C:T	C	T	C	0.337975	-0.067676	0.0277355	0.0149061
10	8482662	10:8482662:T:A	T	A	A	0.446203	0.0614581	0.0275871	0.0261787
10	8484113	10:8484113:C:T	C	T	T	0.33481	-0.0683276	0.027747	0.0140108
10	8484995	10:8484995:T:A	T	A	A	0.33481	-0.0683276	0.027747	0.0140108
10	8485060	10:8485060:G:C	G	C	C	0.33481	-0.0683276	0.027747	0.0140108
10	8485098	10:8485098:A:T	A	T	T	0.33481	-0.0683276	0.027747	0.0140108
10	8485696	10:8485696:G:A	G	A	A	0.336076	-0.0655852	0.0276279	0.0178425
10	8490612	10:8490612:A:G	A	G	G	0.35	-0.0638306	0.0277568	0.0217309
10	8492791	10:8492791:T:C	T	C	C	0.184177	0.081535	0.0345422	0.0184973
10	8513633	10:8513633:C:T	C	T	T	0.0392405	0.164281	0.0676447	0.0153818
10	8516447	10:8516447:G:T	G	T	T	0.028481	-0.165322	0.0811683	0.0420077
10	8529183	10:8529183:C:T	C	T	T	0.0151899	0.240543	0.109247	0.027968
10	8547181	10:8547181:G:C	G	C	C	0.0816456	0.13751	0.0498362	0.00592909
10	8549360	10:8549360:A:T	A	T	T	0.156962	0.0828658	0.0371612	0.0260367
10	8549870	10:8549870:G:T	G	T	T	0.298734	0.062827	0.0292323	0.0319216
10	8549934	10:8549934:T:C	T	C	C	0.298734	0.062827	0.0292323	0.0319216
10	8550610	10:8550610:C:T	C	T	T	0.298734	0.062827	0.0292323	0.0319216
10	8550847	10:8550847:G:A	G	A	A	0.298101	0.0614492	0.029227	0.03583
10	8551518	10:8551518:C:G	C	G	G	0.297468	0.0595471	0.0292238	0.0419233
10	8553138	10:8553138:A:G	A	G	G	0.156962	0.0828658	0.0371612	0.0260367
10	8566713	10:8566713:T:C	T	C	C	0.014557	-0.218833	0.11146	0.0499611
10	8607235	10:8607235:A:C	A	C	C	0.0759494	0.158008	0.0490399	0.00132551
10	8607737	10:8607737:T:G	T	G	G	0.0810127	0.131889	0.0482024	0.00635699
10	8613576	10:8613576:T:C	T	C	C	0.0588608	0.120399	0.0551449	0.0293078
10	8621890	10:8621890:C:A	C	A	A	0.0537975	0.119947	0.0578966	0.0386155
10	8637201	10:8637201:G:A	G	A	A	0.0601266	0.123713	0.0551961	0.0252833
10	8665428	10:8665428:C:T	C	T	T	0.0575949	0.118751	0.0561992	0.0349129
10	8671718	10:8671718:C:G	C	G	G	0.0417722	0.146268	0.0678658	0.0314465
10	8695140	10:8695140:C:T	C	T	T	0.421519	-0.0541543	0.0264223	0.0407397
10	8695178	10:8695178:A:G	A	G	G	0.421519	-0.0541543	0.0264223	0.0407397
10	8695637	10:8695637:A:G	A	G	G	0.421519	-0.0541543	0.0264223	0.0407397
10	8695795	10:8695795:A:G	A	G	G	0.421519	-0.0541543	0.0264223	0.0407397
10	8696681	10:8696681:T:C	T	C	C	0.421519	-0.0541543	0.0264223	0.0407397
10	8696692	10:8696692:G:A	G	A	A	0.421519	-0.0541543	0.0264223	0.0407397
10	8696718	10:8696718:A:C	A	C	C	0.421519	-0.0541543	0.0264223	0.0407397
10	8696834	10:8696834:G:A	G	A	A	0.420886	-0.0539454	0.0264674	0.0418675
10	8697719	10:8697719:C:G	C	G	G	0.421519	-0.0541543	0.0264223	0.0407397
10	8701711	10:8701711:C:G	C	G	G	0.193038	-0.0661719	0.0335137	0.0486794
10	8702301	10:8702301:A:C	A	C	C	0.193038	-0.0661719	0.0335137	0.0486794
10	8707813	10:8707813:A:T	A	T	T	0.193038	-0.0708344	0.0336454	0.035581
10	8715792	10:8715792:A:C	A	C	C	0.190506	-0.0701325	0.0337092	0.0378028
10	8772284	10:8772284:T:C	T	C	C	0.146203	-0.0827336	0.0372372	0.0265822
10	8856521	10:8856521:C:T	C	T	C	0.0443038	-0.143899	0.0647599	0.0265655
10	8929440	10:8929440:A:G	A	G	G	0.0177215	-0.221382	0.102001	0.0302777
10	8931608	10:8931608:T:A	T	A	A	0.0177215	-0.221382	0.102001	0.0302777
10	8931615	10:8931615:T:G	T	G	G	0.0177215	-0.221382	0.102001	0.0302777
10	8932223	10:8932223:G:A	G	A	A	0.273418	0.0696605	0.030609	0.023126
10	8932980	10:8932980:C:T	C	T	C	0.0189873	-0.245275	0.0985513	0.0130241
10	8934037	10:8934037:C:G	C	G	G	0.0177215	-0.221382	0.102001	0.0302777
10	8934191	10:8934191:G:A	G	A	A	0.0177215	-0.221382	0.102001	0.0302777
10	8935812	10:8935812:C:T	C	T	T	0.23038	0.0680977	0.0318743	0.0329525
10	8936162	10:8936162:C:T	C	T	T	0.0189873	-0.245275	0.0985513	0.0130241
10	8936908	10:8936908:G:C	G	C	G	0.0291139	-0.170407	0.0785377	0.0303262
10	8937593	10:8937593:G:A	G	A	A	0.0177215	-0.221382	0.102001	0.0302777
10	9010379	10:9010379:T:C	T	C	C	0.0860759	-0.0951188	0.0465297	0.0412621
10	9013198	10:9013198:T:C	T	C	C	0.0860759	-0.0951188	0.0465297	0.0412621
10	9088521	10:9088521:C:A	C	A	A	0.0905063	-0.090692	0.0455409	0.0467797
10	9093673	10:9093673:A:C	A	C	C	0.0905063	-0.090692	0.0455409	0.0467797
10	9097091	10:9097091:G:T	G	T	T	0.0905063	-0.090692	0.0455409	0.0467797
10	9099817	10:9099817:C:T	C	T	T	0.0905063	-0.090692	0.0455409	0.0467797
10	9100646	10:9100646:C:T	C	T	T	0.0905063	-0.090692	0.0455409	0.0467797
10	9101150	10:9101150:T:C	T	C	C	0.0905063	-0.090692	0.0455409	0.0467797
10	9102318	10:9102318:A:C	A	C	C	0.0905063	-0.090692	0.0455409	0.0467797
10	9104344	10:9104344:C:T	C	T	T	0.0905063	-0.090692	0.0455409	0.0467797
10	9106254	10:9106254:A:G	A	G	G	0.0905063	-0.090692	0.0455409	0.0467797
10	9107135	10:9107135:G:A	G	A	A	0.0905063	-0.090692	0.0455409	0.0467797
10	9107634	10:9107634:C:T	C	T	T	0.0898734	-0.0906838	0.0456474	0.0473134
10	9116517	10:9116517:A:G	A	G	G	0.107595	-0.084957	0.0419189	0.0430315
10	9118735	10:9118735:T:C	T	C	C	0.108228	-0.0872426	0.0418309	0.0373377
10	9118895	10:9118895:T:C	T	C	C	0.108228	-0.0872426	0.0418309	0.0373377
10	9119056	10:9119056:C:T	C	T	T	0.106962	-0.0850692	0.0419901	0.04311
10	9119679	10:9119679:A:G	A	G	G	0.106962	-0.0850692	0.0419901	0.04311
10	9121054	10:9121054:C:A	C	A	A	0.102532	-0.0905356	0.0428095	0.0347582
10	9121876	10:9121876:T:C	T	C	C	0.107595	-0.0880088	0.0419036	0.0360247
10	9125888	10:9125888:G:A	G	A	A	0.0993671	-0.0956126	0.0438136	0.029387
10	9129160	10:9129160:A:C	A	C	C	0.103797	-0.0896589	0.0429287	0.0370702
10	9142258	10:9142258:C:G	C	G	G	0.0424051	0.147983	0.0675998	0.0288842
10	9149254	10:9149254:A:G	A	G	G	0.105696	-0.0956171	0.0426608	0.0252839
10	9184157	10:9184157:T:A	T	A	A	0.1	-0.0923048	0.0431473	0.0327207
10	9187614	10:9187614:T:G	T	G	G	0.1	-0.0923048	0.0431473	0.0327207
10	9209814	10:9209814:C:T	C	T	T	0.200633	-0.0658026	0.0331387	0.0474183
10	9210883	10:9210883:C:T	C	T	T	0.201266	-0.0654729	0.0331281	0.0484654
10	9213854	10:9213854:G:A	G	A	A	0.200633	-0.0698524	0.0331214	0.0352635
10	9221058	10:9221058:C:T	C	T	T	0.273418	-0.0867485	0.030153	0.00412466
10	9222228	10:9222228:A:C	A	C	C	0.160127	-0.0894169	0.0359588	0.0131028
10	9223721	10:9223721:G:A	G	A	A	0.181013	-0.0734274	0.0341111	0.0316555
10	9317289	10:9317289:A:G	A	G	G	0.0107595	0.30643	0.129268	0.0180053
10	9333552	10:9333552:C:T	C	T	T	0.0341772	-0.154795	0.0728191	0.0338374
10	9333677	10:9333677:C:T	C	T	T	0.0341772	-0.154795	0.0728191	0.0338374
10	9337430	10:9337430:C:T	C	T	T	0.0341772	-0.152852	0.0728386	0.0361799
10	9338586	10:9338586:T:C	T	C	C	0.0341772	-0.152852	0.0728386	0.0361799
10	9346621	10:9346621:C:T	C	T	T	0.0341772	-0.152852	0.0728386	0.0361799
10	9353413	10:9353413:C:G	C	G	G	0.0341772	-0.152852	0.0728386	0.0361799
10	9354225	10:9354225:C:T	C	T	T	0.0341772	-0.152852	0.0728386	0.0361799
10	9355957	10:9355957:T:C	T	C	C	0.0316456	-0.170325	0.0769347	0.0271237
10	9357564	10:9357564:A:G	A	G	G	0.0322785	-0.159168	0.0762516	0.0371747
10	9409016	10:9409016:A:T	A	T	T	0.0474684	-0.131766	0.0632119	0.0374364
10	9433502	10:9433502:G:A	G	A	A	0.0373418	-0.144486	0.0715878	0.0438992
10	9437355	10:9437355:A:G	A	G	G	0.0373418	-0.144486	0.0715878	0.0438992
10	9438088	10:9438088:C:T	C	T	T	0.0373418	-0.144486	0.0715878	0.0438992
10	9470058	10:9470058:T:C	T	C	C	0.0582278	0.113324	0.0573115	0.0483539
10	9647540	10:9647540:G:C	G	C	C	0.0601266	-0.11516	0.0557178	0.0390775
10	9651964	10:9651964:T:C	T	C	C	0.0594937	-0.122185	0.0559249	0.0291995
10	9653920	10:9653920:C:T	C	T	T	0.0594937	-0.122185	0.0559249	0.0291995
10	9658940	10:9658940:T:C	T	C	C	0.0417722	-0.173822	0.0677464	0.0104796
10	9659788	10:9659788:C:T	C	T	T	0.421519	-0.0593014	0.0264747	0.0253753
10	9660182	10:9660182:G:C	G	C	C	0.0955696	-0.126465	0.0457483	0.00583763
10	9660651	10:9660651:A:C	A	C	C	0.0417722	-0.173822	0.0677464	0.0104796
10	9662320	10:9662320:C:G	C	G	G	0.421519	-0.0564552	0.0264855	0.0333546
10	9662979	10:9662979:A:G	A	G	G	0.420886	-0.0564014	0.0265283	0.0338084
10	9663358	10:9663358:C:T	C	T	T	0.0411392	-0.15445	0.0682606	0.0239304
10	9663406	10:9663406:A:G	A	G	G	0.420886	-0.0564014	0.0265283	0.0338084
10	9664299	10:9664299:C:T	C	T	T	0.420886	-0.0539159	0.0265316	0.0424762
10	9665353	10:9665353:G:A	G	A	A	0.420886	-0.0539159	0.0265316	0.0424762
10	9668889	10:9668889:G:A	G	A	A	0.420886	-0.0539159	0.0265316	0.0424762
10	9668911	10:9668911:C:A	C	A	A	0.420886	-0.0539159	0.0265316	0.0424762
10	9669073	10:9669073:C:T	C	T	T	0.0411392	-0.15445	0.0682606	0.0239304
10	9669681	10:9669681:C:T	C	T	T	0.420886	-0.0539159	0.0265316	0.0424762
10	9669765	10:9669765:T:A	T	A	A	0.193038	-0.0846446	0.0340474	0.0131234
10	9670001	10:9670001:A:G	A	G	G	0.110127	-0.125997	0.043019	0.00350071
10	9670431	10:9670431:G:T	G	T	T	0.337975	-0.0543984	0.0275938	0.0490297
10	9672685	10:9672685:T:A	T	A	A	0.41962	-0.0536129	0.0265526	0.0438149
10	9674678	10:9674678:A:G	A	G	G	0.0411392	-0.15445	0.0682606	0.0239304
10	9677285	10:9677285:A:T	A	T	T	0.0411392	-0.15445	0.0682606	0.0239304
10	9678980	10:9678980:C:T	C	T	T	0.0411392	-0.15445	0.0682606	0.0239304
10	9682413	10:9682413:T:C	T	C	C	0.110759	-0.12467	0.0429499	0.00380377
10	9685996	10:9685996:T:C	T	C	C	0.420253	-0.0538031	0.0265743	0.0432443
10	9686175	10:9686175:T:C	T	C	C	0.0411392	-0.15445	0.0682606	0.0239304
10	9686657	10:9686657:A:C	A	C	C	0.420253	-0.0538031	0.0265743	0.0432443
10	9687265	10:9687265:T:A	T	A	A	0.0405063	-0.162812	0.0687286	0.0180826
10	9687266	10:9687266:T:A	T	A	A	0.0405063	-0.162812	0.0687286	0.0180826
10	9695213	10:9695213:T:C	T	C	C	0.0411392	-0.15445	0.0682606	0.0239304
10	9695350	10:9695350:A:T	A	T	T	0.193038	-0.0872214	0.0341741	0.0108911
10	9698647	10:9698647:A:C	A	C	C	0.191139	-0.0918506	0.0342134	0.00741443
10	9705976	10:9705976:C:G	C	G	G	0.0417722	-0.145755	0.0678239	0.0319382
10	9709391	10:9709391:T:C	T	C	C	0.0417722	-0.145755	0.0678239	0.0319382
10	9712453	10:9712453:C:T	C	T	T	0.0417722	-0.145755	0.0678239	0.0319382
10	9714261	10:9714261:C:T	C	T	T	0.194937	-0.0838533	0.0341583	0.0143112
10	9714908	10:9714908:G:A	G	A	A	0.0417722	-0.145755	0.0678239	0.0319382
10	9716679	10:9716679:A:C	A	C	C	0.0417722	-0.145755	0.0678239	0.0319382
10	9716991	10:9716991:A:C	A	C	C	0.0417722	-0.145755	0.0678239	0.0319382
10	9717323	10:9717323:G:A	G	A	A	0.105063	-0.121575	0.0437463	0.00558161
10	9718550	10:9718550:C:T	C	T	T	0.0417722	-0.145755	0.0678239	0.0319382
10	9719275	10:9719275:G:A	G	A	A	0.0417722	-0.145755	0.0678239	0.0319382
10	9720181	10:9720181:C:T	C	T	T	0.194937	-0.0838533	0.0341583	0.0143112
10	9723251	10:9723251:G:C	G	C	C	0.0417722	-0.145755	0.0678239	0.0319382
10	9726116	10:9726116:C:T	C	T	T	0.0424051	-0.156473	0.0673178	0.020359
10	9728183	10:9728183:G:A	G	A	A	0.0417722	-0.145755	0.0678239	0.0319382
10	9732156	10:9732156:C:T	C	T	T	0.0417722	-0.145755	0.0678239	0.0319382
10	9736402	10:9736402:G:C	G	C	C	0.0417722	-0.145755	0.0678239	0.0319382
10	9738275	10:9738275:C:T	C	T	T	0.0417722	-0.145755	0.0678239	0.0319382
10	9739317	10:9739317:C:T	C	T	T	0.0417722	-0.145755	0.0678239	0.0319382
10	9740264	10:9740264:G:A	G	A	A	0.10443	-0.122959	0.0438227	0.00514341
10	9746430	10:9746430:A:C	A	C	C	0.0417722	-0.145755	0.0678239	0.0319382
10	9746948	10:9746948:C:T	C	T	T	0.194937	-0.0838533	0.0341583	0.0143112
10	9748354	10:9748354:T:A	T	A	A	0.0424051	-0.144063	0.0673824	0.0328266
10	9750848	10:9750848:A:G	A	G	G	0.0417722	-0.145755	0.0678239	0.0319382
10	9752703	10:9752703:T:C	T	C	C	0.0417722	-0.145755	0.0678239	0.0319382
10	9753539	10:9753539:C:A	C	A	A	0.0417722	-0.145755	0.0678239	0.0319382
10	9756545	10:9756545:T:C	T	C	C	0.197468	-0.071034	0.0339933	0.036972
10	9757049	10:9757049:G:A	G	A	A	0.0417722	-0.145755	0.0678239	0.0319382
10	9757121	10:9757121:A:T	A	T	T	0.105063	-0.121575	0.0437463	0.00558161
10	9757513	10:9757513:C:T	C	T	T	0.194937	-0.0792247	0.0340287	0.0201565
10	9759118	10:9759118:T:G	T	G	G	0.19557	-0.0825292	0.0340056	0.0154519
10	9761596	10:9761596:C:T	C	T	T	0.0417722	-0.145755	0.0678239	0.0319382
10	9763037	10:9763037:C:T	C	T	T	0.10443	-0.122959	0.0438227	0.00514341
10	9763367	10:9763367:C:T	C	T	T	0.0417722	-0.145755	0.0678239	0.0319382
10	9766178	10:9766178:G:C	G	C	C	0.10443	-0.122959	0.0438227	0.00514341
10	9769082	10:9769082:G:A	G	A	A	0.10443	-0.122959	0.0438227	0.00514341
10	9773061	10:9773061:T:C	T	C	C	0.0417722	-0.145755	0.0678239	0.0319382
10	9773325	10:9773325:A:G	A	G	G	0.0417722	-0.145755	0.0678239	0.0319382
10	9773733	10:9773733:C:T	C	T	T	0.0417722	-0.145755	0.0678239	0.0319382
10	9778195	10:9778195:T:C	T	C	C	0.0417722	-0.145755	0.0678239	0.0319382
10	9781377	10:9781377:G:T	G	T	T	0.0417722	-0.145755	0.0678239	0.0319382
10	9782406	10:9782406:G:A	G	A	A	0.10443	-0.122959	0.0438227	0.00514341
10	9787590	10:9787590:G:A	G	A	A	0.0417722	-0.145755	0.0678239	0.0319382
10	9788207	10:9788207:G:A	G	A	A	0.10443	-0.122959	0.0438227	0.00514341
10	9790451	10:9790451:T:A	T	A	A	0.0417722	-0.145755	0.0678239	0.0319382
10	9790673	10:9790673:G:T	G	T	T	0.248734	-0.0622702	0.0314096	0.0477702
10	9792341	10:9792341:A:G	A	G	G	0.0417722	-0.145755	0.0678239	0.0319382
10	9792474	10:9792474:T:C	T	C	C	0.0417722	-0.145755	0.0678239	0.0319382
10	9793844	10:9793844:A:G	A	G	G	0.0417722	-0.145755	0.0678239	0.0319382
10	9794350	10:9794350:A:G	A	G	G	0.0417722	-0.145755	0.0678239	0.0319382
10	9795106	10:9795106:A:G	A	G	G	0.0417722	-0.145755	0.0678239	0.0319382
10	9795833	10:9795833:C:T	C	T	T	0.272785	-0.0608488	0.0305199	0.0465263
10	9803430	10:9803430:G:A	G	A	A	0.0417722	-0.145755	0.0678239	0.0319382
10	9804105	10:9804105:T:C	T	C	C	0.0417722	-0.145755	0.0678239	0.0319382
10	9804809	10:9804809:T:C	T	C	C	0.0417722	-0.145755	0.0678239	0.0319382
10	9804989	10:9804989:T:G	T	G	T	0.405696	0.0551858	0.0275625	0.0456069
10	9807127	10:9807127:T:C	T	C	C	0.0417722	-0.145755	0.0678239	0.0319382
10	9808500	10:9808500:G:C	G	C	C	0.0417722	-0.145755	0.0678239	0.0319382
10	9808662	10:9808662:G:A	G	A	A	0.247468	-0.0620071	0.0315316	0.0495927
10	9814601	10:9814601:C:A	C	A	A	0.0417722	-0.145755	0.0678239	0.0319382
10	9817078	10:9817078:A:G	A	G	G	0.0424051	-0.138699	0.0673698	0.0398469
10	9818780	10:9818780:T:A	T	A	A	0.0424051	-0.138699	0.0673698	0.0398469
10	9828186	10:9828186:G:C	G	C	C	0.13481	-0.0848459	0.0389848	0.0298246
10	9833928	10:9833928:C:T	C	T	T	0.105696	-0.10604	0.0434117	0.0147995
10	9837321	10:9837321:C:T	C	T	T	0.105696	-0.10604	0.0434117	0.0147995
10	9840120	10:9840120:A:G	A	G	G	0.0664557	0.118108	0.0535562	0.0277219
10	9842963	10:9842963:G:A	G	A	A	0.13481	-0.0804887	0.0390015	0.0393723
10	9846423	10:9846423:G:T	G	T	T	0.13481	-0.0804887	0.0390015	0.0393723
10	9846674	10:9846674:T:C	T	C	C	0.13481	-0.0804887	0.0390015	0.0393723
10	9852429	10:9852429:A:C	A	C	C	0.13481	-0.0804887	0.0390015	0.0393723
10	9855262	10:9855262:T:C	T	C	C	0.13481	-0.0804887	0.0390015	0.0393723
10	9861550	10:9861550:C:T	C	T	T	0.0962025	-0.10311	0.0451522	0.022661
10	9861551	10:9861551:C:T	C	T	T	0.0962025	-0.10311	0.0451522	0.022661
10	9865117	10:9865117:A:G	A	G	A	0.266456	0.0610843	0.0307441	0.0472862
10	9865606	10:9865606:C:T	C	T	C	0.267089	0.0653212	0.0307387	0.0338953
10	9866272	10:9866272:G:A	G	A	A	0.0822785	0.0993992	0.0492841	0.0440507
10	9866731	10:9866731:A:G	A	G	G	0.106962	-0.100152	0.0432707	0.0208955
10	9867356	10:9867356:G:C	G	C	C	0.106962	-0.100152	0.0432707	0.0208955
10	9869652	10:9869652:A:G	A	G	G	0.13481	-0.0804887	0.0390015	0.0393723
10	9875855	10:9875855:A:G	A	G	G	0.106962	-0.100152	0.0432707	0.0208955
10	9878349	10:9878349:C:T	C	T	T	0.124051	-0.080515	0.0401292	0.0451575
10	9885232	10:9885232:G:A	G	A	G	0.267089	0.0653212	0.0307387	0.0338953
10	9944911	10:9944911:A:G	A	G	G	0.0816456	0.108644	0.0493568	0.0280138
10	9983023	10:9983023:C:G	C	G	G	0.0132911	0.26083	0.116894	0.0259412
10	9989233	10:9989233:C:T	C	T	T	0.0107595	-0.51403	0.12828	6.7339e-05
10	10000586	10:10000586:T:C	T	C	C	0.0246835	-0.208538	0.0866439	0.0163219
10	10007405	10:10007405:A:G	A	G	G	0.0107595	-0.51403	0.12828	6.7339e-05
10	10029766	10:10029766:G:A	G	A	A	0.177215	-0.0922638	0.0360585	0.0106927
10	10049589	10:10049589:A:G	A	G	G	0.113924	-0.120811	0.0419546	0.00409076
10	10063826	10:10063826:A:G	A	G	G	0.0449367	-0.13267	0.0655853	0.0434264
10	10088163	10:10088163:G:A	G	A	A	0.00949367	-0.282577	0.137512	0.0402174
10	10102539	10:10102539:A:G	A	G	G	0.251266	0.0617527	0.0308733	0.0458237
10	10157747	10:10157747:T:C	T	C	C	0.0240506	-0.179438	0.0877178	0.0411268
10	10170208	10:10170208:T:C	T	C	C	0.0772152	-0.107133	0.0514668	0.0377042
10	10170246	10:10170246:C:T	C	T	T	0.0189873	0.221914	0.0980598	0.0239055
10	10171132	10:10171132:T:C	T	C	C	0.139241	-0.0806537	0.0385424	0.0367064
10	10171642	10:10171642:C:T	C	T	T	0.134177	-0.0786853	0.0391087	0.044566
10	10172146	10:10172146:T:G	T	G	G	0.134177	-0.0786853	0.0391087	0.044566
10	10173778	10:10173778:T:C	T	C	C	0.139241	-0.0806537	0.0385424	0.0367064
10	10174763	10:10174763:T:C	T	C	C	0.139241	-0.0806537	0.0385424	0.0367064
10	10175411	10:10175411:C:T	C	T	T	0.139241	-0.0806537	0.0385424	0.0367064
10	10178467	10:10178467:G:C	G	C	C	0.462658	-0.0681722	0.0264592	0.0101626
10	10178848	10:10178848:A:T	A	T	T	0.13481	-0.0862156	0.0392732	0.0284363
10	10184700	10:10184700:T:G	T	G	G	0.137975	-0.0776192	0.0390415	0.047146
10	10185094	10:10185094:T:C	T	C	C	0.137975	-0.0776192	0.0390415	0.047146
10	10185116	10:10185116:T:C	T	C	C	0.137975	-0.0776192	0.0390415	0.047146
10	10185388	10:10185388:T:A	T	A	A	0.137975	-0.0776192	0.0390415	0.047146
10	10186037	10:10186037:A:G	A	G	G	0.137975	-0.0776192	0.0390415	0.047146
10	10188688	10:10188688:G:A	G	A	A	0.0202532	-0.194771	0.0952541	0.0412131
10	10190167	10:10190167:A:G	A	G	A	0.244304	0.0635628	0.0296331	0.0322608
10	10200760	10:10200760:A:G	A	G	G	0.0132911	0.251697	0.122719	0.0405997
10	10211219	10:10211219:G:C	G	C	C	0.110759	-0.0914055	0.0413958	0.0275272
10	10216156	10:10216156:T:C	T	C	C	0.110759	-0.0915978	0.0413932	0.0271942
10	10219986	10:10219986:C:T	C	T	T	0.110759	-0.0915978	0.0413932	0.0271942
10	10221016	10:10221016:A:G	A	G	A	0.337975	0.0562491	0.0276055	0.0419249
10	10227223	10:10227223:G:A	G	A	G	0.239873	0.0620458	0.0299066	0.0383446
10	10229230	10:10229230:A:G	A	G	A	0.239873	0.0595511	0.0298191	0.0461622
10	10229969	10:10229969:A:T	A	T	T	0.128481	-0.0890819	0.0391631	0.0231973
10	10235732	10:10235732:T:C	T	C	C	0.129114	-0.0864841	0.038905	0.0265034
10	10249424	10:10249424:C:T	C	T	T	0.0734177	-0.119318	0.0508767	0.0192634
10	10249897	10:10249897:T:C	T	C	C	0.111392	-0.0847269	0.042973	0.0490033
10	10282340	10:10282340:T:G	T	G	G	0.0183544	-0.219271	0.0996653	0.028093
10	10290972	10:10290972:T:C	T	C	C	0.273418	0.0592294	0.0289106	0.0408233
10	10309304	10:10309304:C:T	C	T	T	0.0506329	-0.129137	0.0596794	0.0307783
10	10310662	10:10310662:G:C	G	C	C	0.347468	0.0668255	0.0275191	0.0153927
10	10376622	10:10376622:C:A	C	A	A	0.0101266	0.313727	0.125354	0.0125267
10	10417509	10:10417509:G:T	G	T	T	0.105696	0.0931839	0.0436021	0.0328958
10	10428334	10:10428334:G:T	G	T	T	0.0537975	-0.121651	0.0605605	0.0449068
10	10428338	10:10428338:C:T	C	T	T	0.0537975	-0.121651	0.0605605	0.0449068
10	10430827	10:10430827:G:A	G	A	A	0.317722	0.0573599	0.0285882	0.0451549
10	10447390	10:10447390:G:T	G	T	T	0.320886	0.0571178	0.0283104	0.0439783
10	10456404	10:10456404:C:A	C	A	A	0.320886	0.0597168	0.0284678	0.0362518
10	10461700	10:10461700:T:C	T	C	C	0.374684	0.0578317	0.0278233	0.0379854
10	10461787	10:10461787:A:T	A	T	T	0.374684	0.0578317	0.0278233	0.0379854
10	10462012	10:10462012:A:T	A	T	T	0.374051	0.0573015	0.0278842	0.0402122
10	10463405	10:10463405:G:C	G	C	C	0.366456	0.0613637	0.0278018	0.0275904
10	10463425	10:10463425:C:T	C	T	T	0.366456	0.0613637	0.0278018	0.0275904
10	10466430	10:10466430:T:G	T	G	G	0.0531646	-0.121653	0.0609212	0.0461835
10	10466775	10:10466775:T:C	T	C	T	0.324684	0.0592246	0.0282443	0.0363256
10	10467717	10:10467717:G:C	G	C	C	0.105063	0.102723	0.0434003	0.0181815
10	10468093	10:10468093:G:A	G	A	A	0.322152	0.0593694	0.0280851	0.0348387
10	10487742	10:10487742:G:A	G	A	A	0.232911	0.076941	0.0317948	0.0157506
10	10510697	10:10510697:A:T	A	T	T	0.0588608	0.172882	0.0560223	0.00210043
10	10513770	10:10513770:C:A	C	A	A	0.0367089	0.166935	0.0704985	0.0181301
10	10526760	10:10526760:C:T	C	T	T	0.0367089	0.166935	0.0704985	0.0181301
10	10530812	10:10530812:G:A	G	A	A	0.212658	0.0778182	0.0325781	0.0171455
10	10534998	10:10534998:C:T	C	T	T	0.0297468	0.174489	0.077452	0.0245438
10	10568827	10:10568827:C:T	C	T	T	0.0291139	-0.217573	0.0794712	0.00632627
10	10612816	10:10612816:T:G	T	G	G	0.198734	0.0653261	0.0331683	0.0492437
10	10616485	10:10616485:T:C	T	C	C	0.2	0.0741185	0.0330079	0.0250157
10	10630383	10:10630383:C:G	C	G	G	0.183544	-0.0692212	0.0346174	0.0458874
10	10706518	10:10706518:T:A	T	A	A	0.260127	0.0601973	0.0302332	0.0468167
10	10706864	10:10706864:C:T	C	T	T	0.253797	0.0661095	0.030426	0.030095
10	10707200	10:10707200:A:G	A	G	G	0.255063	0.0702541	0.0304004	0.021094
10	10707278	10:10707278:C:T	C	T	T	0.262025	0.0616462	0.030133	0.0411093
10	10707944	10:10707944:C:T	C	T	T	0.253797	0.0661095	0.030426	0.030095
10	10708161	10:10708161:C:T	C	T	T	0.253797	0.0661095	0.030426	0.030095
10	10709082	10:10709082:A:G	A	G	G	0.262025	0.0616462	0.030133	0.0411093
10	10709281	10:10709281:C:T	C	T	T	0.253797	0.0661095	0.030426	0.030095
10	10709311	10:10709311:T:G	T	G	G	0.262025	0.0616462	0.030133	0.0411093
10	10709657	10:10709657:G:A	G	A	A	0.253797	0.0661095	0.030426	0.030095
10	10709908	10:10709908:T:A	T	A	A	0.252532	0.0648353	0.0304264	0.0334091
10	10710190	10:10710190:C:T	C	T	T	0.252532	0.0648353	0.0304264	0.0334091
10	10710575	10:10710575:C:G	C	G	G	0.260127	0.0603016	0.0303335	0.0471644
10	10710687	10:10710687:G:A	G	A	A	0.251899	0.0648205	0.0306383	0.0346882
10	10712524	10:10712524:G:A	G	A	A	0.251899	0.0648205	0.0306383	0.0346882
10	10712569	10:10712569:A:C	A	C	C	0.260127	0.0603016	0.0303335	0.0471644
10	10712727	10:10712727:C:T	C	T	T	0.251899	0.0648205	0.0306383	0.0346882
10	10712837	10:10712837:A:G	A	G	G	0.251899	0.0648205	0.0306383	0.0346882
10	10712906	10:10712906:G:A	G	A	A	0.251899	0.0648205	0.0306383	0.0346882
10	10712958	10:10712958:C:T	C	T	T	0.251899	0.0648205	0.0306383	0.0346882
10	10715473	10:10715473:T:C	T	C	C	0.251899	0.0648205	0.0306383	0.0346882
10	10716433	10:10716433:A:G	A	G	G	0.251899	0.0648205	0.0306383	0.0346882
10	10717007	10:10717007:A:C	A	C	C	0.260127	0.0603016	0.0303335	0.0471644
10	10717486	10:10717486:A:T	A	T	T	0.253165	0.069018	0.0306115	0.0244311
10	10718024	10:10718024:G:T	G	T	T	0.260127	0.0603016	0.0303335	0.0471644
10	10719743	10:10719743:C:A	C	A	A	0.259494	0.059659	0.0303357	0.0495791
10	10720800	10:10720800:C:T	C	T	T	0.259494	0.059659	0.0303357	0.0495791
10	10720821	10:10720821:A:G	A	G	G	0.259494	0.059659	0.0303357	0.0495791
10	10721284	10:10721284:A:G	A	G	G	0.259494	0.059659	0.0303357	0.0495791
10	10722358	10:10722358:A:G	A	G	G	0.259494	0.059659	0.0303357	0.0495791
10	10722613	10:10722613:C:T	C	T	T	0.259494	0.059659	0.0303357	0.0495791
10	10722658	10:10722658:C:T	C	T	T	0.251266	0.0641731	0.0306427	0.0365599
10	10723015	10:10723015:C:T	C	T	T	0.251266	0.0641731	0.0306427	0.0365599
10	10723682	10:10723682:T:C	T	C	C	0.251266	0.0641731	0.0306427	0.0365599
10	10725687	10:10725687:A:G	A	G	G	0.251266	0.0641731	0.0306427	0.0365599
10	10725722	10:10725722:C:T	C	T	T	0.251266	0.0641731	0.0306427	0.0365599
10	10726311	10:10726311:G:A	G	A	A	0.251266	0.0641731	0.0306427	0.0365599
10	10727808	10:10727808:T:A	T	A	A	0.251266	0.0641731	0.0306427	0.0365599
10	10728910	10:10728910:T:A	T	A	A	0.251266	0.0641731	0.0306427	0.0365599
10	10729861	10:10729861:G:A	G	A	A	0.251266	0.0641731	0.0306427	0.0365599
10	10730115	10:10730115:T:C	T	C	C	0.251266	0.0641731	0.0306427	0.0365599
10	10730982	10:10730982:G:A	G	A	A	0.25	0.0628871	0.0306443	0.0404857
10	10731469	10:10731469:C:T	C	T	T	0.251266	0.0641731	0.0306427	0.0365599
10	10731781	10:10731781:T:C	T	C	C	0.251266	0.0641731	0.0306427	0.0365599
10	10732067	10:10732067:T:C	T	C	C	0.25	0.0628871	0.0306443	0.0404857
10	10738738	10:10738738:G:A	G	A	A	0.251266	0.0641731	0.0306427	0.0365599
10	10739616	10:10739616:A:G	A	G	G	0.251266	0.0630107	0.0306529	0.0401503
10	10739796	10:10739796:G:A	G	A	A	0.250633	0.0643533	0.0306512	0.036089
10	10741579	10:10741579:G:A	G	A	A	0.250633	0.0643533	0.0306512	0.036089
10	10743472	10:10743472:G:A	G	A	A	0.250633	0.0643533	0.0306512	0.036089
10	10743966	10:10743966:G:A	G	A	A	0.250633	0.0643533	0.0306512	0.036089
10	10745772	10:10745772:C:T	C	T	T	0.250633	0.0643533	0.0306512	0.036089
10	10751876	10:10751876:C:T	C	T	T	0.248101	0.0671354	0.0306492	0.0287861
10	10752533	10:10752533:G:A	G	A	A	0.248101	0.0671354	0.0306492	0.0287861
10	10763500	10:10763500:C:T	C	T	T	0.279747	0.0596486	0.0298865	0.0462976
10	10763509	10:10763509:C:T	C	T	T	0.279747	0.0596486	0.0298865	0.0462976
10	10774146	10:10774146:G:A	G	A	A	0.436709	-0.0605053	0.0268739	0.0246333
10	10774216	10:10774216:C:A	C	A	A	0.439241	-0.0581089	0.0269155	0.0311584
10	10800504	10:10800504:G:T	G	T	T	0.0474684	-0.157703	0.0620814	0.0112689
10	10835948	10:10835948:T:C	T	C	C	0.0449367	-0.156717	0.0645367	0.0153922
10	10839672	10:10839672:C:G	C	G	G	0.0436709	-0.153594	0.0653763	0.0190521
10	10852874	10:10852874:A:C	A	C	C	0.0911392	0.103017	0.0463133	0.0264089
10	10853685	10:10853685:A:G	A	G	G	0.270886	0.0591481	0.0290751	0.0422559
10	10870629	10:10870629:A:G	A	G	G	0.0462025	-0.148542	0.0637814	0.0201165
10	10878166	10:10878166:G:A	G	A	A	0.255063	0.0600286	0.0304062	0.0487077
10	10883116	10:10883116:G:A	G	A	A	0.0101266	0.31996	0.133433	0.016722
10	10883212	10:10883212:C:T	C	T	T	0.0424051	-0.156799	0.0661713	0.0180495
10	10892079	10:10892079:T:C	T	C	C	0.0196203	0.210864	0.0967185	0.0295409
10	10896201	10:10896201:A:G	A	G	G	0.043038	-0.177428	0.065691	0.00706371
10	10899833	10:10899833:G:C	G	C	C	0.0417722	-0.169859	0.0665831	0.010928
10	10900876	10:10900876:C:T	C	T	T	0.0424051	-0.172135	0.0661311	0.0094176
10	10906639	10:10906639:G:T	G	T	T	0.259494	0.0596979	0.0302283	0.0486307
10	10915758	10:10915758:G:C	G	C	C	0.0221519	0.179672	0.0911038	0.0489419
10	10917951	10:10917951:T:C	T	C	C	0.25	0.0607829	0.0307124	0.0481544
10	10979955	10:10979955:A:G	A	G	G	0.0987342	-0.100425	0.0458925	0.0289445
10	10990942	10:10990942:C:T	C	T	T	0.217089	-0.0970627	0.0339307	0.00434084
10	10994159	10:10994159:C:T	C	T	T	0.207595	-0.0757671	0.0343193	0.0275535
10	10996552	10:10996552:G:A	G	A	A	0.014557	0.260166	0.114643	0.0235183
10	11000582	10:11000582:C:T	C	T	T	0.0113924	-0.271655	0.125625	0.0308869
10	11002510	10:11002510:T:C	T	C	C	0.172152	-0.0786925	0.0371028	0.0342413
10	11002752	10:11002752:A:G	A	G	G	0.172785	-0.0779122	0.0370772	0.0359291
10	11004177	10:11004177:C:T	C	T	T	0.170886	-0.0816991	0.0373461	0.0289921
10	11061290	10:11061290:A:G	A	G	G	0.106329	-0.104743	0.0445574	0.0189835
10	11068865	10:11068865:A:G	A	G	G	0.274684	0.0594317	0.0297029	0.0457511
10	11084630	10:11084630:C:T	C	T	T	0.0727848	-0.128138	0.0515559	0.0131474
10	11084748	10:11084748:T:C	T	C	C	0.0810127	-0.117437	0.0494598	0.0178182
10	11091188	10:11091188:T:A	T	A	A	0.132911	0.0810308	0.039313	0.0396162
10	11091856	10:11091856:G:C	G	C	C	0.367089	0.0626586	0.0282608	0.0268989
10	11104672	10:11104672:A:G	A	G	G	0.0620253	-0.10937	0.055634	0.0496642
10	11135834	10:11135834:T:C	T	C	C	0.11962	0.0843374	0.0405856	0.0380335
10	11138048	10:11138048:C:T	C	T	T	0.105063	0.0895054	0.0431037	0.0381724
10	11141005	10:11141005:C:T	C	T	T	0.105063	0.0895054	0.0431037	0.0381724
10	11142091	10:11142091:C:T	C	T	T	0.106329	0.09392	0.0429202	0.0289463
10	11143281	10:11143281:G:A	G	A	A	0.106329	0.09392	0.0429202	0.0289463
10	11145253	10:11145253:C:G	C	G	G	0.11962	0.0922306	0.0408286	0.0241594
10	11150931	10:11150931:G:A	G	A	A	0.210759	0.0798388	0.0333601	0.0169346
10	11153253	10:11153253:T:C	T	C	C	0.409494	0.0559926	0.0280956	0.0466154
10	11154923	10:11154923:C:T	C	T	T	0.0113924	0.346847	0.125381	0.00580265
10	11155332	10:11155332:A:G	A	G	G	0.118354	0.088074	0.0409738	0.0318992
10	11156399	10:11156399:G:A	G	A	A	0.118987	0.0928397	0.0408976	0.0234754
10	11156472	10:11156472:T:C	T	C	C	0.153797	0.0725842	0.0364021	0.046503
10	11157456	10:11157456:A:G	A	G	G	0.118354	0.088074	0.0409738	0.0318992
10	11160882	10:11160882:T:A	T	A	A	0.153797	0.0725842	0.0364021	0.046503
10	11161410	10:11161410:A:G	A	G	G	0.118987	0.0928397	0.0408976	0.0234754
10	11165027	10:11165027:A:G	A	G	G	0.11962	0.0846659	0.0408545	0.0385573
10	11165527	10:11165527:A:G	A	G	G	0.148734	0.0732917	0.0373079	0.0498245
10	11165877	10:11165877:C:T	C	T	T	0.177215	0.087869	0.0352845	0.0129696
10	11185749	10:11185749:C:T	C	T	T	0.122785	0.0834828	0.0407833	0.0409929
10	11191702	10:11191702:A:G	A	G	G	0.123418	0.0815235	0.0407265	0.0456583
10	11193951	10:11193951:A:G	A	G	G	0.123418	0.0815235	0.0407265	0.0456583
10	11197674	10:11197674:C:T	C	T	T	0.15	0.0791449	0.038076	0.0379792
10	11215298	10:11215298:A:G	A	G	G	0.0113924	-0.289705	0.125648	0.0213882
10	11283862	10:11283862:T:C	T	C	C	0.0177215	0.224313	0.104959	0.0328955
10	11283916	10:11283916:A:G	A	G	G	0.0177215	0.224313	0.104959	0.0328955
10	11291562	10:11291562:G:C	G	C	C	0.0177215	-0.247162	0.101358	0.014969
10	11295835	10:11295835:T:C	T	C	C	0.0183544	-0.199966	0.0998272	0.0455081
10	11313955	10:11313955:G:A	G	A	G	0.362658	0.0556316	0.0278898	0.0464228
10	11422724	10:11422724:G:T	G	T	T	0.377848	0.053917	0.0274505	0.0498659
10	11435206	10:11435206:A:G	A	G	G	0.191139	-0.0780863	0.0341576	0.022517
10	11477584	10:11477584:A:G	A	G	G	0.318354	-0.0574616	0.0279136	0.0398675
10	11479500	10:11479500:C:G	C	G	G	0.0151899	0.23097	0.109349	0.0349827
10	11481869	10:11481869:T:C	T	C	C	0.0151899	0.23097	0.109349	0.0349827
10	11483103	10:11483103:G:A	G	A	A	0.243671	-0.063148	0.0314998	0.0453377
10	11483676	10:11483676:T:C	T	C	C	0.312025	-0.0687348	0.0287049	0.0168757
10	11484164	10:11484164:A:G	A	G	G	0.243671	-0.063148	0.0314998	0.0453377
10	11484564	10:11484564:A:T	A	T	T	0.243671	-0.063148	0.0314998	0.0453377
[truncated: 401,764+ more rows]
