# Supplementary material for: Genetic differences in the HLA region contribute to the variability in SARS‐CoV‐2 vaccine responsiveness of older persons: the Doetinchem Cohort Study
Source: Clin Transl Immunology. 2025 Nov 5;14(11):e70058. doi: 10.1002/cti2.70058 (PMC12588338; doi:10.1002/cti2.70058)
Supplement: Supplementary file 2 — Supplementary table 2 [file CTI2-14-e70058-s001.xlsx]

## Sheet: Sheet 1
Supplementary table 2: Summary statistics (P < 0.05) of anti-S1 IgG antibody responses 1 month after a second vaccination against SARS-CoV-2.
Chromosome	Position	ID	Reference allele	Alternative allele	Effect allele	Effect allele frequency	Beta	Standard error	P-value
10	94263	10:94263:C:A	C	A	A	0.0266022	0.132856	0.059667	0.0262433
10	95662	10:95662:G:C	G	C	C	0.311971	-0.0471242	0.0204125	0.0212138
10	96332	10:96332:C:T	C	T	T	0.0266022	0.132856	0.059667	0.0262433
10	98244	10:98244:G:A	G	A	A	0.0266022	0.132856	0.059667	0.0262433
10	98947	10:98947:T:A	T	A	A	0.0266022	0.132856	0.059667	0.0262433
10	107448	10:107448:C:A	C	A	A	0.0266022	0.132856	0.059667	0.0262433
10	108965	10:108965:C:T	C	T	T	0.0266022	0.132856	0.059667	0.0262433
10	109127	10:109127:C:T	C	T	T	0.0266022	0.132856	0.059667	0.0262433
10	109746	10:109746:G:A	G	A	A	0.0266022	0.132856	0.059667	0.0262433
10	110389	10:110389:A:C	A	C	C	0.0266022	0.132856	0.059667	0.0262433
10	110655	10:110655:C:T	C	T	T	0.312576	-0.0456545	0.0204237	0.0256616
10	111174	10:111174:A:G	A	G	G	0.0266022	0.132856	0.059667	0.0262433
10	111356	10:111356:T:C	T	C	C	0.0266022	0.132856	0.059667	0.0262433
10	111990	10:111990:A:G	A	G	G	0.0266022	0.132856	0.059667	0.0262433
10	113224	10:113224:T:C	T	C	C	0.312576	-0.0456545	0.0204237	0.0256616
10	113814	10:113814:A:T	A	T	T	0.312576	-0.0456545	0.0204237	0.0256616
10	114779	10:114779:C:T	C	T	T	0.312576	-0.0456545	0.0204237	0.0256616
10	116433	10:116433:C:A	C	A	A	0.422007	-0.0444467	0.0193705	0.0220106
10	117211	10:117211:T:C	T	C	C	0.312576	-0.0456545	0.0204237	0.0256616
10	118281	10:118281:T:A	T	A	A	0.0266022	0.132856	0.059667	0.0262433
10	118532	10:118532:G:A	G	A	A	0.312576	-0.0456545	0.0204237	0.0256616
10	119812	10:119812:C:T	C	T	T	0.426239	-0.0391891	0.019355	0.0432164
10	127556	10:127556:G:A	G	A	A	0.0266022	0.132856	0.059667	0.0262433
10	127773	10:127773:T:G	T	G	G	0.0266022	0.132856	0.059667	0.0262433
10	128168	10:128168:C:T	C	T	T	0.31318	-0.0436421	0.0203783	0.0325201
10	128576	10:128576:G:C	G	C	C	0.312576	-0.0449643	0.0203687	0.027554
10	129166	10:129166:G:C	G	C	C	0.0266022	0.132856	0.059667	0.0262433
10	129544	10:129544:A:G	A	G	G	0.0169287	-0.154756	0.0730428	0.0344156
10	133638	10:133638:C:A	C	A	A	0.06711	0.0760352	0.0372902	0.0417687
10	135656	10:135656:T:G	T	G	G	0.315599	-0.0444222	0.0201156	0.0274964
10	137283	10:137283:G:A	G	A	A	0.0102781	0.185356	0.0879473	0.0353702
10	137938	10:137938:G:T	G	T	T	0.0272068	0.130385	0.0590173	0.0274321
10	138189	10:138189:G:A	G	A	A	0.0169287	-0.154756	0.0730428	0.0344156
10	138704	10:138704:A:G	A	G	G	0.0211608	0.159442	0.0667709	0.0171703
10	141909	10:141909:G:T	G	T	T	0.313785	-0.043059	0.0201568	0.0329585
10	142104	10:142104:A:G	A	G	G	0.315599	-0.0444222	0.0201156	0.0274964
10	143253	10:143253:C:A	C	A	A	0.111245	-0.0639601	0.0311921	0.0406307
10	143882	10:143882:C:T	C	T	T	0.308343	-0.0419599	0.0205046	0.0410395
10	145698	10:145698:C:T	C	T	T	0.308343	-0.0419599	0.0205046	0.0410395
10	146600	10:146600:G:A	G	A	A	0.310157	-0.0433675	0.0204601	0.0343383
10	147482	10:147482:T:C	T	C	C	0.0266022	0.132856	0.059667	0.0262433
10	151476	10:151476:G:A	G	A	A	0.304716	-0.0423429	0.0205266	0.0394428
10	151929	10:151929:G:T	G	T	T	0.304716	-0.0423429	0.0205266	0.0394428
10	153437	10:153437:T:C	T	C	C	0.0320435	0.147689	0.0545501	0.00692243
10	154078	10:154078:G:A	G	A	A	0.0320435	0.147689	0.0545501	0.00692243
10	154759	10:154759:T:A	T	A	A	0.0211608	-0.160435	0.0667957	0.0165324
10	156142	10:156142:C:G	C	G	G	0.0114873	-0.204913	0.0881866	0.0203889
10	157314	10:157314:C:T	C	T	T	0.0320435	0.147689	0.0545501	0.00692243
10	157441	10:157441:T:A	T	A	A	0.298065	-0.0456621	0.0206713	0.0274529
10	159060	10:159060:T:C	T	C	C	0.0320435	0.147689	0.0545501	0.00692243
10	159076	10:159076:G:A	G	A	A	0.397219	-0.042218	0.0196276	0.0317715
10	159299	10:159299:A:T	A	T	A	0.202539	0.0468383	0.0227492	0.0398196
10	159404	10:159404:G:A	G	A	A	0.298065	-0.0456621	0.0206713	0.0274529
10	159937	10:159937:G:C	G	C	G	0.203144	0.0472802	0.0227415	0.0379248
10	160406	10:160406:T:C	T	C	C	0.0320435	0.147689	0.0545501	0.00692243
10	162492	10:162492:T:C	T	C	C	0.0290206	0.15174	0.0559139	0.00679088
10	162845	10:162845:T:G	T	G	G	0.0290206	0.15174	0.0559139	0.00679088
10	164417	10:164417:A:C	A	C	C	0.0120919	-0.179028	0.0860694	0.0378322
10	173835	10:173835:G:A	G	A	A	0.0652963	0.0863556	0.0376641	0.0221128
10	192494	10:192494:T:C	T	C	C	0.0652963	0.0863556	0.0376641	0.0221128
10	235901	10:235901:T:A	T	A	A	0.0659008	0.0865862	0.0375229	0.0212719
10	248285	10:248285:T:C	T	C	C	0.0495768	0.088228	0.0421601	0.0366836
10	308813	10:308813:C:T	C	T	T	0.0659008	0.0865862	0.0375229	0.0212719
10	320809	10:320809:A:G	A	G	G	0.0133011	-0.173823	0.0822059	0.0347754
10	344355	10:344355:G:C	G	C	C	0.0302297	-0.112244	0.0554493	0.0432672
10	372051	10:372051:C:T	C	T	T	0.0556227	0.0960058	0.0405559	0.0181523
10	373048	10:373048:T:C	T	C	C	0.0471584	-0.0915634	0.0446544	0.0406341
10	376670	10:376670:T:C	T	C	C	0.0580411	0.0809107	0.0400942	0.0439152
10	389144	10:389144:G:C	G	C	C	0.0634825	0.0894887	0.0380767	0.0189982
10	390318	10:390318:A:G	A	G	A	0.380895	0.0514246	0.0195197	0.00858506
10	399843	10:399843:G:A	G	A	A	0.0133011	-0.169927	0.0821679	0.0389486
10	404128	10:404128:G:A	G	A	A	0.0544135	0.0966072	0.0414179	0.0199157
10	416444	10:416444:C:T	C	T	T	0.136034	-0.0587942	0.0272582	0.0313008
10	418204	10:418204:G:A	G	A	A	0.160218	-0.0695632	0.0257663	0.00708161
10	418544	10:418544:G:A	G	A	A	0.149335	-0.0684477	0.0263189	0.00947087
10	420172	10:420172:G:A	G	A	A	0.0532044	0.0996589	0.0418137	0.0173802
10	420792	10:420792:A:G	A	G	G	0.149335	-0.0684477	0.0263189	0.00947087
10	422146	10:422146:A:C	A	C	C	0.385732	0.0574931	0.0191528	0.00276527
10	423555	10:423555:G:A	G	A	A	0.14873	-0.0687152	0.0263435	0.00926139
10	424157	10:424157:G:A	G	A	A	0.0211608	-0.213501	0.0654919	0.00116024
10	424200	10:424200:G:A	G	A	A	0.149335	-0.0699067	0.0261896	0.00775219
10	425271	10:425271:G:A	G	A	A	0.179565	-0.0519325	0.0242637	0.0326216
10	425667	10:425667:A:G	A	G	G	0.350665	-0.0397847	0.0198375	0.0452346
10	426166	10:426166:G:C	G	C	C	0.411125	0.0630899	0.0189278	0.000897042
10	426966	10:426966:G:A	G	A	A	0.366989	0.055407	0.0193414	0.00428079
10	427205	10:427205:T:C	T	C	C	0.0773881	0.0763377	0.0352884	0.0308101
10	427736	10:427736:A:C	A	C	C	0.0126965	-0.252435	0.0837876	0.00266808
10	427776	10:427776:C:A	C	A	A	0.366989	0.055407	0.0193414	0.00428079
10	429932	10:429932:C:T	C	T	T	0.369407	0.050092	0.0193068	0.00964113
10	429977	10:429977:G:A	G	A	A	0.340387	0.0472515	0.0195396	0.0158126
10	431161	10:431161:C:T	C	T	T	0.286578	0.067012	0.0209048	0.0014001
10	431970	10:431970:C:T	C	T	T	0.339782	0.0452504	0.0195393	0.0208113
10	434636	10:434636:C:T	C	T	C	0.443773	-0.0383802	0.0189786	0.0434713
10	441442	10:441442:G:C	G	C	C	0.405683	0.0597926	0.0190037	0.00171285
10	452877	10:452877:G:A	G	A	A	0.0169287	-0.150068	0.0731208	0.0404545
10	455766	10:455766:G:T	G	T	T	0.35792	0.0532038	0.0193332	0.0060551
10	462133	10:462133:T:C	T	C	C	0.344619	0.0545103	0.0194083	0.00509395
10	462298	10:462298:A:G	A	G	G	0.307739	-0.0463429	0.0203258	0.0228633
10	462794	10:462794:T:C	T	C	C	0.35792	0.0510094	0.0192899	0.00834114
10	464319	10:464319:G:A	G	A	A	0.315599	-0.0544522	0.0201552	0.00704218
10	465542	10:465542:G:A	G	A	A	0.361548	0.0517073	0.0193548	0.00769997
10	465649	10:465649:C:T	C	T	T	0.361548	0.0517073	0.0193548	0.00769997
10	466286	10:466286:G:A	G	A	A	0.35127	0.0437698	0.0195537	0.0254601
10	467785	10:467785:C:A	C	A	A	0.366385	0.043922	0.0194732	0.024364
10	468599	10:468599:T:C	T	C	C	0.36578	0.0431736	0.0194631	0.0268124
10	469349	10:469349:G:A	G	A	A	0.336759	0.0487221	0.0196193	0.0132131
10	470000	10:470000:T:C	T	C	C	0.348247	0.0457914	0.0194946	0.0190642
10	470636	10:470636:C:A	C	A	A	0.365175	0.0423676	0.0195046	0.0301276
10	470746	10:470746:A:G	A	G	G	0.365175	0.0423676	0.0195046	0.0301276
10	472748	10:472748:A:T	A	T	T	0.0120919	-0.201766	0.0860179	0.0192322
10	539276	10:539276:G:A	G	A	A	0.0217654	-0.152578	0.0630444	0.0157296
10	558186	10:558186:G:A	G	A	A	0.0157195	-0.196652	0.0756932	0.00954465
10	559151	10:559151:G:A	G	A	A	0.0622733	0.0879008	0.0383774	0.0222493
10	568001	10:568001:A:C	A	C	C	0.0169287	-0.150068	0.0731208	0.0404545
10	568081	10:568081:T:C	T	C	C	0.454051	-0.0453229	0.0185843	0.0149487
10	570172	10:570172:T:C	T	C	T	0.408102	0.0445597	0.0187001	0.0174057
10	592283	10:592283:G:A	G	A	G	0.450423	0.0576223	0.0190274	0.00253575
10	594537	10:594537:G:C	G	C	C	0.0139057	-0.191685	0.080406	0.0173541
10	599621	10:599621:T:G	T	G	T	0.413543	0.0474999	0.0189606	0.0124314
10	607980	10:607980:G:A	G	A	A	0.37243	-0.0386214	0.0189841	0.0422318
10	609580	10:609580:A:C	A	C	C	0.370012	-0.0385338	0.018935	0.0421663
10	618685	10:618685:T:C	T	C	C	0.180169	0.0518075	0.0241309	0.032091
10	655470	10:655470:A:G	A	G	G	0.0145103	-0.172833	0.078735	0.028434
10	659059	10:659059:G:C	G	C	C	0.0634825	0.0833592	0.0380903	0.0289172
10	659398	10:659398:G:A	G	A	A	0.0634825	0.0833592	0.0380903	0.0289172
10	670325	10:670325:A:T	A	T	T	0.34341	0.043059	0.0196085	0.0283761
10	672745	10:672745:G:A	G	A	A	0.0126965	-0.179376	0.0839981	0.0330175
10	686763	10:686763:G:T	G	T	T	0.0126965	-0.179376	0.0839981	0.0330175
10	757757	10:757757:C:T	C	T	T	0.324063	0.0445243	0.0200312	0.0265051
10	759536	10:759536:T:C	T	C	C	0.327086	0.0434629	0.0202399	0.0320551
10	767762	10:767762:G:A	G	A	A	0.0362757	-0.150198	0.0491993	0.0023399
10	770234	10:770234:T:C	T	C	T	0.124547	-0.0558024	0.028344	0.0493172
10	771362	10:771362:G:A	G	A	G	0.124547	-0.0558024	0.028344	0.0493172
10	778949	10:778949:G:A	G	A	A	0.232769	-0.0462401	0.0214368	0.0312919
10	786554	10:786554:C:T	C	T	T	0.0320435	-0.165732	0.0517478	0.00141409
10	789630	10:789630:A:C	A	C	C	0.0320435	-0.165732	0.0517478	0.00141409
10	790985	10:790985:G:T	G	T	T	0.120314	-0.0610737	0.0286361	0.0332417
10	797663	10:797663:G:A	G	A	A	0.0320435	-0.165732	0.0517478	0.00141409
10	804809	10:804809:C:T	C	T	T	0.389359	-0.05988	0.0192398	0.00192076
10	805825	10:805825:G:A	G	A	A	0.142684	0.0572624	0.0264693	0.0308021
10	806662	10:806662:A:C	A	C	A	0.264813	0.0504506	0.0217076	0.0203637
10	806834	10:806834:A:C	A	C	C	0.394196	-0.0579114	0.0188311	0.00217263
10	811876	10:811876:G:A	G	A	A	0.305925	-0.0669752	0.0201524	0.000928565
10	814216	10:814216:C:T	C	T	T	0.451028	-0.0677494	0.018921	0.000362905
10	814273	10:814273:A:G	A	G	G	0.0326481	-0.157675	0.0513749	0.00221777
10	814653	10:814653:T:C	T	C	T	0.266626	0.0507961	0.0217185	0.019583
10	815149	10:815149:A:G	A	G	A	0.266626	0.0507961	0.0217185	0.019583
10	815221	10:815221:A:G	A	G	A	0.266626	0.0507961	0.0217185	0.019583
10	818372	10:818372:G:C	G	C	C	0.30532	-0.0701175	0.020252	0.00056342
10	818851	10:818851:T:C	T	C	T	0.267231	0.0516764	0.0217185	0.0175702
10	820189	10:820189:A:G	A	G	G	0.442563	-0.066526	0.0190023	0.000488637
10	820868	10:820868:C:T	C	T	T	0.448609	-0.0697568	0.0187895	0.000219052
10	820994	10:820994:C:G	C	G	C	0.267231	0.0516764	0.0217185	0.0175702
10	821940	10:821940:G:A	G	A	A	0.430472	-0.0601965	0.0191219	0.00170318
10	824256	10:824256:G:A	G	A	A	0.448609	-0.0596559	0.0189564	0.00170914
10	824777	10:824777:G:C	G	C	C	0.443773	-0.0485105	0.0182686	0.00807495
10	831041	10:831041:G:C	G	C	C	0.296252	-0.0582818	0.0205286	0.0046367
10	831089	10:831089:A:G	A	G	G	0.483676	-0.0471479	0.0193589	0.0150847
10	831747	10:831747:C:T	C	T	T	0.106409	-0.0798431	0.0296886	0.00730445
10	838179	10:838179:T:C	T	C	C	0.189843	-0.0741755	0.0242285	0.00227415
10	839977	10:839977:T:C	T	C	C	0.16445	-0.0815846	0.0258815	0.00167919
10	863482	10:863482:G:A	G	A	A	0.0749698	0.0794372	0.0365587	0.0300758
10	888398	10:888398:A:T	A	T	T	0.186215	-0.0659633	0.0239407	0.00599418
10	893344	10:893344:G:C	G	C	C	0.0411125	-0.144258	0.0451297	0.00144424
10	899071	10:899071:A:T	A	T	T	0.0798065	0.0842111	0.0356276	0.0183282
10	918892	10:918892:C:G	C	G	G	0.186215	-0.0678638	0.0239366	0.00469316
10	943884	10:943884:C:T	C	T	T	0.183192	-0.0674119	0.0241901	0.00544698
10	959095	10:959095:T:C	T	C	C	0.0235792	-0.12731	0.0594458	0.0325189
10	974694	10:974694:G:T	G	T	T	0.133615	-0.0813803	0.0272861	0.00294391
10	983917	10:983917:C:T	C	T	T	0.0374849	-0.172595	0.0475105	0.000297821
10	984283	10:984283:C:T	C	T	T	0.0665054	-0.128394	0.0362693	0.000422621
10	984923	10:984923:G:C	G	C	C	0.0229746	-0.122128	0.060151	0.0426419
10	986028	10:986028:G:A	G	A	A	0.0677146	-0.107718	0.0357168	0.00264127
10	988262	10:988262:A:G	A	G	G	0.0677146	-0.107718	0.0357168	0.00264127
10	989416	10:989416:C:A	C	A	A	0.0677146	-0.107718	0.0357168	0.00264127
10	991966	10:991966:C:T	C	T	T	0.06711	-0.101936	0.0358547	0.00457962
10	993351	10:993351:A:G	A	G	G	0.06711	-0.101936	0.0358547	0.00457962
10	1002583	10:1002583:G:A	G	A	A	0.06711	-0.101936	0.0358547	0.00457962
10	1005881	10:1005881:C:G	C	G	G	0.0604595	-0.10381	0.0379849	0.00641244
10	1021310	10:1021310:G:A	G	A	A	0.0229746	-0.125665	0.0600511	0.0366892
10	1066594	10:1066594:T:C	T	C	C	0.0229746	-0.125665	0.0600511	0.0366892
10	1068067	10:1068067:C:T	C	T	T	0.0828295	0.0709114	0.0340224	0.0374459
10	1071337	10:1071337:C:T	C	T	T	0.0380895	-0.10019	0.048559	0.039401
10	1081293	10:1081293:G:T	G	T	T	0.0755744	0.0761828	0.0361655	0.0354641
10	1082040	10:1082040:T:C	T	C	C	0.0949214	0.0639478	0.0319742	0.0458318
10	1098417	10:1098417:A:G	A	G	G	0.0755744	0.0712363	0.035814	0.0470259
10	1129787	10:1129787:G:A	G	A	A	0.0169287	-0.168299	0.073	0.0213896
10	1171266	10:1171266:C:G	C	G	C	0.374244	0.0388822	0.0196523	0.0482057
10	1183740	10:1183740:G:A	G	A	A	0.0126965	-0.189237	0.0839198	0.0243982
10	1186903	10:1186903:C:T	C	T	T	0.0798065	0.0718052	0.035833	0.0454107
10	1187743	10:1187743:T:C	T	C	C	0.0804111	0.0703243	0.0357212	0.0493237
10	1189250	10:1189250:G:C	G	C	C	0.197098	0.0569928	0.023852	0.0170991
10	1192082	10:1192082:C:T	C	T	T	0.198912	0.0597005	0.0237196	0.012028
10	1192401	10:1192401:G:A	G	A	A	0.0822249	0.0718706	0.0350894	0.040857
10	1192804	10:1192804:G:C	G	C	C	0.0229746	0.130101	0.0614492	0.0345418
10	1193318	10:1193318:T:C	T	C	C	0.0822249	0.0718706	0.0350894	0.040857
10	1193525	10:1193525:C:T	C	T	T	0.199516	0.0571715	0.0237182	0.0161518
10	1194475	10:1194475:C:T	C	T	T	0.0392987	-0.155693	0.0473683	0.00105621
10	1194623	10:1194623:G:C	G	C	C	0.199516	0.0571715	0.0237182	0.0161518
10	1195455	10:1195455:A:G	A	G	A	0.199516	0.0571715	0.0237182	0.0161518
10	1196187	10:1196187:G:A	G	A	A	0.198912	0.0573216	0.0237283	0.0159208
10	1196548	10:1196548:C:T	C	T	T	0.199516	0.0571715	0.0237182	0.0161518
10	1197752	10:1197752:C:T	C	T	T	0.199516	0.0571715	0.0237182	0.0161518
10	1198107	10:1198107:C:T	C	T	T	0.199516	0.0571715	0.0237182	0.0161518
10	1198487	10:1198487:C:T	C	T	T	0.199516	0.0571715	0.0237182	0.0161518
10	1199313	10:1199313:A:C	A	C	C	0.199516	0.0571715	0.0237182	0.0161518
10	1201463	10:1201463:A:G	A	G	G	0.0822249	0.0718706	0.0350894	0.040857
10	1202057	10:1202057:G:A	G	A	A	0.162031	0.0593722	0.0260337	0.0228285
10	1203846	10:1203846:T:C	T	C	C	0.0199516	-0.150091	0.0655478	0.0222867
10	1204296	10:1204296:T:C	T	C	C	0.162031	0.0593722	0.0260337	0.0228285
10	1205839	10:1205839:T:C	T	C	C	0.200121	0.0577119	0.0236137	0.0147352
10	1206246	10:1206246:G:A	G	A	A	0.162031	0.0593722	0.0260337	0.0228285
10	1212635	10:1212635:A:C	A	C	C	0.198912	0.0566436	0.0237291	0.017208
10	1212684	10:1212684:C:T	C	T	T	0.198912	0.0566436	0.0237291	0.017208
10	1212855	10:1212855:C:T	C	T	T	0.0199516	-0.137617	0.0674914	0.0417669
10	1214283	10:1214283:T:G	T	G	G	0.198307	0.0569382	0.0237365	0.0166731
10	1229868	10:1229868:G:A	G	A	A	0.252721	-0.0427764	0.0215043	0.0470103
10	1244928	10:1244928:A:G	A	G	G	0.0139057	-0.232171	0.0802171	0.00390101
10	1247044	10:1247044:T:C	T	C	C	0.244861	-0.0605856	0.021632	0.00521858
10	1248720	10:1248720:C:T	C	T	T	0.243047	-0.0605092	0.021626	0.00526278
10	1250974	10:1250974:C:T	C	T	T	0.0145103	0.23399	0.0784878	0.00295583
10	1251029	10:1251029:C:T	C	T	T	0.0302297	-0.121597	0.0554408	0.0285679
10	1254785	10:1254785:A:G	A	G	A	0.245466	-0.0602526	0.0217083	0.00563621
10	1255720	10:1255720:T:C	T	C	T	0.245466	-0.0602526	0.0217083	0.00563621
10	1258847	10:1258847:A:G	A	G	A	0.245466	-0.0583076	0.021721	0.00741294
10	1259401	10:1259401:A:G	A	G	A	0.245466	-0.0583076	0.021721	0.00741294
10	1259485	10:1259485:A:G	A	G	A	0.245466	-0.0583076	0.021721	0.00741294
10	1262028	10:1262028:T:C	T	C	T	0.245466	-0.0583076	0.021721	0.00741294
10	1265139	10:1265139:T:C	T	C	T	0.244256	-0.0591184	0.0217127	0.00661154
10	1273020	10:1273020:T:C	T	C	T	0.247279	-0.0518438	0.0214663	0.0159474
10	1274041	10:1274041:C:G	C	G	C	0.247279	-0.0518438	0.0214663	0.0159474
10	1276436	10:1276436:A:G	A	G	G	0.0139057	0.242144	0.0801147	0.00258525
10	1277716	10:1277716:A:G	A	G	A	0.187424	-0.0524096	0.0230586	0.0232911
10	1279272	10:1279272:A:G	A	G	A	0.246675	-0.0516682	0.0214663	0.0163067
10	1280040	10:1280040:T:A	T	A	T	0.247884	-0.0528641	0.0214555	0.0139479
10	1280743	10:1280743:A:G	A	G	A	0.246675	-0.0526463	0.0214544	0.0143399
10	1293545	10:1293545:A:G	A	G	G	0.0133011	0.228036	0.0819491	0.00551546
10	1296274	10:1296274:G:A	G	A	A	0.0169287	-0.219114	0.0728508	0.00271271
10	1310428	10:1310428:T:A	T	A	A	0.0169287	-0.219114	0.0728508	0.00271271
10	1332254	10:1332254:A:G	A	G	G	0.0114873	-0.215028	0.0886776	0.0155309
10	1355218	10:1355218:G:A	G	A	A	0.355502	0.0410454	0.0195652	0.036222
10	1357128	10:1357128:C:A	C	A	A	0.356106	0.0424657	0.0195745	0.0303357
10	1358314	10:1358314:T:C	T	C	C	0.0513906	-0.132298	0.041293	0.00140829
10	1363630	10:1363630:C:G	C	G	G	0.355502	0.0410454	0.0195652	0.036222
10	1364431	10:1364431:C:T	C	T	T	0.0501814	-0.126565	0.0417074	0.00248461
10	1366428	10:1366428:G:A	G	A	A	0.356106	0.0424657	0.0195745	0.0303357
10	1366888	10:1366888:T:C	T	C	C	0.356106	0.0424657	0.0195745	0.0303357
10	1366973	10:1366973:G:A	G	A	A	0.356106	0.0424657	0.0195745	0.0303357
10	1371610	10:1371610:C:A	C	A	A	0.351874	0.0404761	0.0195526	0.0387537
10	1372573	10:1372573:G:T	G	T	T	0.124547	-0.0561362	0.0285174	0.0493481
10	1373144	10:1373144:A:C	A	C	C	0.124547	-0.0561362	0.0285174	0.0493481
10	1374025	10:1374025:G:C	G	C	C	0.0229746	-0.12388	0.0614688	0.0441956
10	1380128	10:1380128:A:G	A	G	A	0.076179	-0.109556	0.0339502	0.00130073
10	1384510	10:1384510:T:C	T	C	C	0.0308343	-0.122524	0.0540259	0.0235958
10	1385851	10:1385851:A:G	A	G	A	0.354293	0.0412074	0.0195439	0.0352945
10	1391255	10:1391255:C:T	C	T	T	0.0187424	0.154526	0.0696169	0.0267149
10	1393181	10:1393181:G:A	G	A	A	0.495768	0.0416789	0.0182029	0.0222929
10	1393469	10:1393469:C:T	C	T	T	0.0785973	-0.121947	0.0338154	0.000329424
10	1394725	10:1394725:C:G	C	G	G	0.114873	-0.0685856	0.0289721	0.0181496
10	1396155	10:1396155:C:T	C	T	T	0.499395	0.0421827	0.0181535	0.0203868
10	1396484	10:1396484:C:T	C	T	C	0.498791	-0.0394822	0.0181139	0.0295659
10	1396752	10:1396752:A:G	A	G	A	0.496977	-0.0418127	0.0181231	0.0212949
10	1397461	10:1397461:T:C	T	C	T	0.496977	-0.0418127	0.0181231	0.0212949
10	1409048	10:1409048:G:A	G	A	A	0.0187424	0.172304	0.0695435	0.013426
10	1412411	10:1412411:G:A	G	A	G	0.0622733	0.085036	0.0376255	0.0240788
10	1412817	10:1412817:A:C	A	C	C	0.0610641	0.0804459	0.0379355	0.0342556
10	1428236	10:1428236:A:G	A	G	G	0.047763	0.0971605	0.0444104	0.0289666
10	1433926	10:1433926:A:C	A	C	C	0.047763	0.0971605	0.0444104	0.0289666
10	1453957	10:1453957:C:T	C	T	T	0.0356711	-0.127116	0.0514824	0.0137472
10	1456371	10:1456371:G:A	G	A	A	0.0816203	0.0747411	0.033777	0.0271876
10	1463208	10:1463208:C:T	C	T	T	0.0501814	0.092567	0.0418185	0.0271349
10	1464173	10:1464173:C:A	C	A	A	0.0459492	0.0917428	0.0439048	0.0369628
10	1467121	10:1467121:T:C	T	C	C	0.0290206	-0.155339	0.0565816	0.00617599
10	1468472	10:1468472:G:A	G	A	A	0.047763	-0.108621	0.0446232	0.0151384
10	1473821	10:1473821:C:G	C	G	G	0.113059	0.0677259	0.0289212	0.0194326
10	1475748	10:1475748:T:C	T	C	C	0.047763	0.0850758	0.0426738	0.0465233
10	1477392	10:1477392:T:C	T	C	C	0.136034	0.0852167	0.0262967	0.00124093
10	1479478	10:1479478:T:G	T	G	G	0.0695284	0.108884	0.0353151	0.0021163
10	1485338	10:1485338:A:G	A	G	G	0.0695284	0.108884	0.0353151	0.0021163
10	1486286	10:1486286:C:A	C	A	A	0.0695284	0.108884	0.0353151	0.0021163
10	1488339	10:1488339:T:C	T	C	T	0.0695284	0.108884	0.0353151	0.0021163
10	1488638	10:1488638:T:G	T	G	T	0.070133	0.10951	0.0352073	0.00193275
10	1489464	10:1489464:A:T	A	T	T	0.047763	-0.102597	0.0446408	0.0217968
10	1489958	10:1489958:T:A	T	A	T	0.073156	0.111944	0.0346691	0.00129198
10	1490057	10:1490057:A:G	A	G	A	0.073156	0.111944	0.0346691	0.00129198
10	1491036	10:1491036:C:A	C	A	C	0.0725514	0.111331	0.0347693	0.00141737
10	1491287	10:1491287:C:G	C	G	C	0.0725514	0.111331	0.0347693	0.00141737
10	1492807	10:1492807:A:G	A	G	A	0.313785	0.0477961	0.0193157	0.0135446
10	1494258	10:1494258:G:A	G	A	A	0.070133	0.111252	0.035194	0.00162951
10	1495208	10:1495208:G:A	G	A	G	0.184401	0.0494061	0.0241828	0.0413688
10	1495331	10:1495331:G:A	G	A	G	0.0695284	0.110674	0.0353096	0.00178336
10	1498363	10:1498363:G:T	G	T	T	0.0683192	0.103985	0.0355541	0.00354293
10	1499070	10:1499070:G:A	G	A	G	0.0689238	0.104632	0.0354417	0.00324498
10	1500081	10:1500081:C:T	C	T	T	0.0683192	0.103985	0.0355541	0.00354293
10	1500765	10:1500765:C:T	C	T	T	0.0822249	0.0887303	0.0330538	0.00741228
10	1500769	10:1500769:C:A	C	A	A	0.0840387	0.0982382	0.0327719	0.00280293
10	1501969	10:1501969:T:A	T	A	A	0.0102781	-0.187571	0.0931412	0.0443536
10	1502136	10:1502136:C:T	C	T	T	0.139057	0.056822	0.0267856	0.0341908
10	1513516	10:1513516:G:A	G	A	A	0.0755744	0.068428	0.0346693	0.0487473
10	1515053	10:1515053:C:T	C	T	T	0.191052	0.0633421	0.0236289	0.00749421
10	1516862	10:1516862:C:A	C	A	C	0.122128	0.0769347	0.0282715	0.00664071
10	1536094	10:1536094:G:A	G	A	A	0.23156	0.0505611	0.0221392	0.0226391
10	1536997	10:1536997:T:G	T	G	G	0.23156	0.0505611	0.0221392	0.0226391
10	1537451	10:1537451:G:A	G	A	A	0.232164	0.049493	0.0221369	0.0256353
10	1541532	10:1541532:C:G	C	G	G	0.229141	0.0449998	0.0223152	0.0440674
10	1542644	10:1542644:G:A	G	A	A	0.232164	0.049493	0.0221369	0.0256353
10	1543586	10:1543586:T:C	T	C	C	0.232164	0.049493	0.0221369	0.0256353
10	1543677	10:1543677:G:A	G	A	A	0.232164	0.049493	0.0221369	0.0256353
10	1545605	10:1545605:T:G	T	G	G	0.232164	0.049493	0.0221369	0.0256353
10	1546629	10:1546629:G:A	G	A	A	0.232164	0.049493	0.0221369	0.0256353
10	1547514	10:1547514:T:C	T	C	C	0.232164	0.049493	0.0221369	0.0256353
10	1549749	10:1549749:C:T	C	T	T	0.23156	0.0505305	0.0221375	0.0227105
10	1552124	10:1552124:T:G	T	G	G	0.232164	0.0498029	0.022136	0.0247223
10	1552130	10:1552130:G:A	G	A	A	0.232164	0.0498029	0.022136	0.0247223
10	1553427	10:1553427:A:G	A	G	G	0.232164	0.0498029	0.022136	0.0247223
10	1554743	10:1554743:C:G	C	G	G	0.0247884	-0.136767	0.0608465	0.0248583
10	1556684	10:1556684:C:T	C	T	T	0.232164	0.0498029	0.022136	0.0247223
10	1558706	10:1558706:G:A	G	A	A	0.232164	0.0498029	0.022136	0.0247223
10	1560338	10:1560338:C:T	C	T	T	0.233978	0.0484982	0.0219883	0.0276864
10	1566656	10:1566656:A:G	A	G	G	0.235187	0.0497583	0.021984	0.0238725
10	1570323	10:1570323:C:T	C	T	T	0.24607	0.0472852	0.0213326	0.0269261
10	1572250	10:1572250:C:T	C	T	T	0.247279	0.046578	0.021332	0.0292837
10	1574600	10:1574600:A:C	A	C	C	0.247279	0.046578	0.021332	0.0292837
10	1575459	10:1575459:G:A	G	A	A	0.250302	0.0507329	0.0211874	0.0168675
10	1575862	10:1575862:G:A	G	A	A	0.247279	0.046578	0.021332	0.0292837
10	1576986	10:1576986:A:G	A	G	G	0.455865	0.0389569	0.0187387	0.0379323
10	1577656	10:1577656:T:G	T	G	G	0.455865	0.0389569	0.0187387	0.0379323
10	1580563	10:1580563:G:A	G	A	A	0.247279	0.046578	0.021332	0.0292837
10	1582181	10:1582181:C:T	C	T	T	0.0139057	0.221453	0.0801873	0.00587867
10	1582901	10:1582901:G:A	G	A	A	0.0912938	0.0976647	0.0317421	0.00216178
10	1586644	10:1586644:C:T	C	T	T	0.247279	0.046578	0.021332	0.0292837
10	1586879	10:1586879:T:C	T	C	T	0.259976	0.0442462	0.0212195	0.0373631
10	1590617	10:1590617:G:A	G	A	A	0.247279	0.046578	0.021332	0.0292837
10	1591562	10:1591562:C:A	C	A	A	0.247279	0.046578	0.021332	0.0292837
10	1593663	10:1593663:G:T	G	T	T	0.247279	0.0428752	0.0212726	0.0441764
10	1595327	10:1595327:C:T	C	T	T	0.250907	0.0435413	0.0210743	0.0391344
10	1597852	10:1597852:G:A	G	A	A	0.24607	0.0439487	0.0212076	0.0385486
10	1597945	10:1597945:C:A	C	A	A	0.24607	0.0439487	0.0212076	0.0385486
10	1597987	10:1597987:A:G	A	G	G	0.24607	0.0439487	0.0212076	0.0385486
10	1598164	10:1598164:C:T	C	T	T	0.24607	0.0439487	0.0212076	0.0385486
10	1598234	10:1598234:C:G	C	G	G	0.24607	0.0439487	0.0212076	0.0385486
10	1598718	10:1598718:G:A	G	A	A	0.24607	0.0439487	0.0212076	0.0385486
10	1600254	10:1600254:T:C	T	C	C	0.245466	0.0423243	0.0212793	0.0470342
10	1600269	10:1600269:T:C	T	C	C	0.245466	0.0423243	0.0212793	0.0470342
10	1600310	10:1600310:C:T	C	T	T	0.245466	0.0423243	0.0212793	0.0470342
10	1600407	10:1600407:T:G	T	G	G	0.246675	0.0425453	0.0211437	0.0445259
10	1600811	10:1600811:A:G	A	G	G	0.471584	-0.0492364	0.0186308	0.0083806
10	1601083	10:1601083:T:C	T	C	C	0.24607	0.0439487	0.0212076	0.0385486
10	1601101	10:1601101:G:A	G	A	A	0.24607	0.0439487	0.0212076	0.0385486
10	1601316	10:1601316:C:A	C	A	A	0.24607	0.0439487	0.0212076	0.0385486
10	1601335	10:1601335:A:G	A	G	G	0.24607	0.0439487	0.0212076	0.0385486
10	1601551	10:1601551:C:A	C	A	A	0.24607	0.0439487	0.0212076	0.0385486
10	1601927	10:1601927:C:G	C	G	G	0.24607	0.0439487	0.0212076	0.0385486
10	1602191	10:1602191:A:G	A	G	G	0.245466	0.0430471	0.0212112	0.0427347
10	1602875	10:1602875:C:T	C	T	T	0.245466	0.0430471	0.0212112	0.0427347
10	1603115	10:1603115:C:T	C	T	T	0.245466	0.0430471	0.0212112	0.0427347
10	1603848	10:1603848:G:C	G	C	C	0.245466	0.0430471	0.0212112	0.0427347
10	1604444	10:1604444:G:A	G	A	A	0.245466	0.0430471	0.0212112	0.0427347
10	1605355	10:1605355:G:A	G	A	A	0.245466	0.0430471	0.0212112	0.0427347
10	1605610	10:1605610:A:G	A	G	G	0.245466	0.0430471	0.0212112	0.0427347
10	1605715	10:1605715:A:G	A	G	G	0.245466	0.0430471	0.0212112	0.0427347
10	1605741	10:1605741:C:T	C	T	T	0.245466	0.0430471	0.0212112	0.0427347
10	1607172	10:1607172:T:C	T	C	C	0.0157195	-0.158212	0.0757882	0.0371463
10	1607736	10:1607736:C:T	C	T	T	0.244256	0.0456926	0.0213395	0.0325504
10	1616002	10:1616002:G:A	G	A	A	0.29867	-0.0421179	0.0205173	0.0404091
10	1616438	10:1616438:G:A	G	A	A	0.133615	-0.0554024	0.0272189	0.0421281
10	1616761	10:1616761:G:T	G	T	T	0.299879	-0.0407307	0.0205307	0.0476006
10	1618584	10:1618584:A:G	A	G	G	0.299879	-0.0407307	0.0205307	0.0476006
10	1618590	10:1618590:A:T	A	T	T	0.299879	-0.0407307	0.0205307	0.0476006
10	1618731	10:1618731:G:A	G	A	A	0.299274	-0.0412243	0.0205262	0.0449307
10	1618767	10:1618767:T:C	T	C	C	0.29867	-0.0415756	0.0205193	0.0430713
10	1619193	10:1619193:C:A	C	A	A	0.29867	-0.0415756	0.0205193	0.0430713
10	1619239	10:1619239:T:C	T	C	C	0.29867	-0.0415756	0.0205193	0.0430713
10	1619264	10:1619264:C:T	C	T	T	0.29867	-0.0415756	0.0205193	0.0430713
10	1619883	10:1619883:T:G	T	G	G	0.298065	-0.0411651	0.0205162	0.0451342
10	1619896	10:1619896:C:T	C	T	T	0.298065	-0.0411651	0.0205162	0.0451342
10	1620199	10:1620199:C:T	C	T	T	0.301693	-0.0405187	0.020491	0.0483319
10	1622507	10:1622507:G:A	G	A	A	0.0157195	0.219407	0.0726556	0.00260765
10	1638227	10:1638227:C:A	C	A	A	0.0139057	-0.207141	0.0802458	0.0100144
10	1646040	10:1646040:C:A	C	A	A	0.0114873	0.22555	0.0880473	0.0105942
10	1676361	10:1676361:C:T	C	T	T	0.019347	-0.140082	0.0689234	0.0424313
10	1686648	10:1686648:G:A	G	A	A	0.0120919	0.19672	0.0859316	0.0223177
10	1719004	10:1719004:T:C	T	C	C	0.0120919	-0.223407	0.0859081	0.00947533
10	1732175	10:1732175:T:G	T	G	G	0.0634825	-0.0784809	0.0386453	0.0425973
10	1738902	10:1738902:G:A	G	A	A	0.0308343	-0.148758	0.0549849	0.00696331
10	1740090	10:1740090:C:T	C	T	T	0.0308343	-0.148758	0.0549849	0.00696331
10	1745694	10:1745694:A:G	A	G	G	0.0453446	-0.0951336	0.0454296	0.0365584
10	1767537	10:1767537:T:A	T	A	T	0.0453446	-0.150466	0.042786	0.000460935
10	1768870	10:1768870:T:G	T	G	G	0.0102781	-0.201159	0.093133	0.0310688
10	1780983	10:1780983:C:T	C	T	T	0.0719468	-0.078243	0.0344371	0.0233416
10	1796348	10:1796348:T:C	T	C	C	0.0380895	-0.171272	0.0458065	0.000197568
10	1832727	10:1832727:T:A	T	A	A	0.0459492	-0.14544	0.043757	0.000927342
10	1833285	10:1833285:C:T	C	T	T	0.0471584	-0.139233	0.0432951	0.00135128
10	1835118	10:1835118:A:G	A	G	G	0.0465538	-0.142042	0.043548	0.00115312
10	1835412	10:1835412:G:C	G	C	C	0.0459492	-0.14544	0.043757	0.000927342
10	1838096	10:1838096:A:G	A	G	G	0.0459492	-0.14544	0.043757	0.000927342
10	1844321	10:1844321:C:T	C	T	C	0.0562273	-0.119091	0.0403072	0.00322048
10	1852461	10:1852461:C:T	C	T	T	0.0556227	-0.119242	0.0404744	0.00330921
10	1854672	10:1854672:T:C	T	C	C	0.0550181	-0.122652	0.0406343	0.00261951
10	1864032	10:1864032:C:A	C	A	A	0.0205562	-0.141914	0.0665203	0.0331883
10	1865499	10:1865499:C:T	C	T	T	0.0532044	-0.109721	0.0412316	0.0079412
10	1865702	10:1865702:A:G	A	G	G	0.0544135	-0.115107	0.0408391	0.00494022
10	1867568	10:1867568:C:G	C	G	G	0.0550181	-0.121514	0.0406228	0.00286143
10	1870207	10:1870207:G:T	G	T	T	0.0441354	-0.0906309	0.0458984	0.0486487
10	1872350	10:1872350:T:G	T	G	G	0.0139057	0.176294	0.0829733	0.0339095
10	1889331	10:1889331:G:A	G	A	A	0.400846	-0.0380702	0.0188194	0.0434047
10	1889787	10:1889787:A:G	A	G	G	0.391173	-0.040431	0.0188733	0.0324688
10	1890267	10:1890267:C:A	C	A	A	0.389359	-0.0397179	0.0188824	0.0357319
10	1901330	10:1901330:G:A	G	A	A	0.331318	0.0416155	0.0201835	0.0395359
10	1902367	10:1902367:A:G	A	G	G	0.230351	0.0449036	0.0225224	0.0465125
10	1902688	10:1902688:G:C	G	C	C	0.230351	0.0449036	0.0225224	0.0465125
10	1904598	10:1904598:T:C	T	C	C	0.241233	0.0455129	0.022194	0.0406148
10	1904686	10:1904686:C:A	C	A	A	0.241233	0.0455129	0.022194	0.0406148
10	1904694	10:1904694:T:A	T	A	A	0.241233	0.0455129	0.022194	0.0406148
10	1904871	10:1904871:T:C	T	C	C	0.240629	0.0448654	0.0221935	0.0435464
10	1905199	10:1905199:C:T	C	T	T	0.241233	0.0455129	0.022194	0.0406148
10	1905375	10:1905375:A:T	A	T	T	0.241233	0.0455129	0.022194	0.0406148
10	1905857	10:1905857:A:G	A	G	G	0.241233	0.0455129	0.022194	0.0406148
10	1906784	10:1906784:T:G	T	G	G	0.241233	0.0455129	0.022194	0.0406148
10	1912803	10:1912803:G:A	G	A	A	0.26179	0.0484173	0.0216986	0.0259275
10	1912835	10:1912835:A:T	A	T	T	0.37364	-0.0383923	0.0193998	0.048149
10	1929922	10:1929922:A:T	A	T	T	0.070133	-0.073617	0.0373494	0.049056
10	1929939	10:1929939:G:A	G	A	A	0.0187424	0.159141	0.069501	0.022288
10	1943434	10:1943434:T:A	T	A	A	0.0217654	-0.155351	0.0647816	0.0167044
10	1952154	10:1952154:A:G	A	G	G	0.0441354	-0.0969761	0.0466553	0.0379678
10	1956003	10:1956003:G:A	G	A	A	0.0441354	-0.0969761	0.0466553	0.0379678
10	1959467	10:1959467:G:A	G	A	A	0.0441354	-0.0969761	0.0466553	0.0379678
10	1968807	10:1968807:G:C	G	C	C	0.0453446	-0.0912698	0.0460881	0.0480002
10	1969488	10:1969488:C:T	C	T	T	0.0199516	0.143473	0.067509	0.0338647
10	1975918	10:1975918:G:A	G	A	A	0.0205562	0.132162	0.0665762	0.0474633
10	1977958	10:1977958:G:A	G	A	A	0.0465538	-0.0915915	0.045532	0.0445907
10	1979156	10:1979156:T:C	T	C	C	0.0465538	-0.0915915	0.045532	0.0445907
10	1979289	10:1979289:G:T	G	T	T	0.0465538	-0.0915915	0.045532	0.0445907
10	1979542	10:1979542:G:A	G	A	A	0.0465538	-0.0915915	0.045532	0.0445907
10	1979691	10:1979691:A:T	A	T	T	0.0465538	-0.0915915	0.045532	0.0445907
10	1980474	10:1980474:C:T	C	T	T	0.0465538	-0.0915915	0.045532	0.0445907
10	1980503	10:1980503:C:T	C	T	T	0.0465538	-0.0915915	0.045532	0.0445907
10	1997650	10:1997650:T:G	T	G	T	0.0489722	-0.0863941	0.0427638	0.0436809
10	2000068	10:2000068:C:T	C	T	C	0.0489722	-0.0863941	0.0427638	0.0436809
10	2006209	10:2006209:T:G	T	G	T	0.481258	-0.038134	0.0178994	0.0334305
10	2006766	10:2006766:G:C	G	C	G	0.14994	-0.069329	0.0267546	0.00973151
10	2008872	10:2008872:A:G	A	G	G	0.0114873	0.236475	0.0882117	0.00749294
10	2011233	10:2011233:T:G	T	G	T	0.152358	-0.0758299	0.0263406	0.00409545
10	2020938	10:2020938:T:G	T	G	G	0.0163241	0.157769	0.0692603	0.0229885
10	2023076	10:2023076:T:C	T	C	T	0.262394	-0.046212	0.0219563	0.0356193
10	2023565	10:2023565:C:T	C	T	C	0.398428	-0.0398042	0.0196909	0.0435569
10	2023899	10:2023899:C:G	C	G	C	0.297461	-0.0468037	0.0212891	0.0281932
10	2024173	10:2024173:T:C	T	C	T	0.398428	-0.0398042	0.0196909	0.0435569
10	2024269	10:2024269:G:C	G	C	G	0.399033	-0.04068	0.019654	0.0387829
10	2024591	10:2024591:T:C	T	C	T	0.36578	-0.0410576	0.0200667	0.0410693
10	2024663	10:2024663:G:T	G	T	G	0.36578	-0.0410576	0.0200667	0.0410693
10	2025284	10:2025284:A:C	A	C	C	0.0126965	-0.17722	0.0840495	0.035289
10	2033582	10:2033582:C:T	C	T	C	0.304716	-0.0453295	0.0211035	0.0320093
10	2047831	10:2047831:A:G	A	G	A	0.29867	-0.042266	0.0213781	0.0483688
10	2054656	10:2054656:C:T	C	T	T	0.216445	-0.0483238	0.0237597	0.0422876
10	2054959	10:2054959:C:A	C	A	A	0.216445	-0.0483238	0.0237597	0.0422876
10	2074409	10:2074409:G:A	G	A	A	0.20919	-0.0502176	0.0235565	0.033321
10	2081045	10:2081045:A:G	A	G	A	0.281137	-0.0428664	0.0214383	0.0458814
10	2081925	10:2081925:A:G	A	G	A	0.281137	-0.0428664	0.0214383	0.0458814
10	2107552	10:2107552:G:T	G	T	T	0.0205562	-0.135207	0.0666133	0.0427057
10	2108090	10:2108090:C:A	C	A	C	0.0169287	0.167895	0.0731895	0.0220442
10	2108579	10:2108579:A:G	A	G	A	0.0175333	0.168809	0.0719649	0.0192278
10	2109625	10:2109625:A:C	A	C	A	0.0169287	0.187177	0.0731482	0.0106797
10	2110169	10:2110169:A:G	A	G	A	0.0175333	0.183701	0.0719132	0.0108143
10	2110955	10:2110955:A:G	A	G	A	0.0175333	0.183701	0.0719132	0.0108143
10	2111051	10:2111051:T:C	T	C	C	0.0175333	0.183701	0.0719132	0.0108143
10	2111432	10:2111432:T:C	T	C	T	0.0175333	0.183701	0.0719132	0.0108143
10	2112174	10:2112174:C:T	C	T	T	0.08948	0.0672783	0.0338001	0.0468699
10	2113174	10:2113174:T:A	T	A	A	0.08948	0.0672783	0.0338001	0.0468699
10	2113191	10:2113191:A:G	A	G	G	0.08948	0.0672783	0.0338001	0.0468699
10	2113585	10:2113585:A:G	A	G	A	0.0181378	0.199091	0.0706258	0.00493401
10	2113698	10:2113698:T:A	T	A	T	0.0181378	0.199091	0.0706258	0.00493401
10	2114414	10:2114414:A:T	A	T	A	0.0187424	0.197577	0.0694681	0.00456402
10	2114483	10:2114483:C:G	C	G	C	0.188029	0.0803533	0.0237738	0.000759359
10	2115050	10:2115050:A:C	A	C	A	0.0199516	0.205158	0.0673707	0.00239951
10	2115503	10:2115503:T:C	T	C	T	0.0501814	0.10699	0.0417706	0.0106041
10	2115666	10:2115666:T:C	T	C	T	0.0501814	0.10699	0.0417706	0.0106041
10	2116124	10:2116124:A:G	A	G	A	0.0501814	0.10699	0.0417706	0.0106041
10	2116719	10:2116719:C:A	C	A	C	0.0501814	0.10699	0.0417706	0.0106041
10	2117537	10:2117537:T:C	T	C	T	0.0199516	0.205158	0.0673707	0.00239951
10	2117889	10:2117889:T:C	T	C	T	0.0199516	0.205158	0.0673707	0.00239951
10	2118083	10:2118083:A:G	A	G	G	0.047763	0.0909594	0.04499	0.0435245
10	2118137	10:2118137:A:G	A	G	A	0.0501814	0.10699	0.0417706	0.0106041
10	2119342	10:2119342:C:G	C	G	C	0.0501814	0.10699	0.0417706	0.0106041
10	2119385	10:2119385:T:C	T	C	C	0.047763	0.0909594	0.04499	0.0435245
10	2121053	10:2121053:G:T	G	T	G	0.0501814	0.10699	0.0417706	0.0106041
10	2121516	10:2121516:T:C	T	C	T	0.0199516	0.205158	0.0673707	0.00239951
10	2125211	10:2125211:C:T	C	T	T	0.421403	-0.0579625	0.0198722	0.00363332
10	2125479	10:2125479:T:C	T	C	T	0.0199516	0.205158	0.0673707	0.00239951
10	2126016	10:2126016:T:C	T	C	T	0.0501814	0.10699	0.0417706	0.0106041
10	2126066	10:2126066:C:T	C	T	C	0.125151	0.0678439	0.0280603	0.0158324
10	2126324	10:2126324:A:G	A	G	A	0.0501814	0.10699	0.0417706	0.0106041
10	2126826	10:2126826:C:A	C	A	C	0.0501814	0.10699	0.0417706	0.0106041
10	2128237	10:2128237:T:C	T	C	C	0.047763	0.0909594	0.04499	0.0435245
10	2131912	10:2131912:G:T	G	T	G	0.0205562	0.201101	0.0664272	0.00254402
10	2133530	10:2133530:A:G	A	G	A	0.0205562	0.201101	0.0664272	0.00254402
10	2134359	10:2134359:T:A	T	A	A	0.0483676	0.0919391	0.0447383	0.0401913
10	2135187	10:2135187:G:T	G	T	G	0.0211608	0.193962	0.0655374	0.00316948
10	2135208	10:2135208:C:T	C	T	C	0.0205562	0.195187	0.0665063	0.00343015
10	2144448	10:2144448:C:G	C	G	C	0.0205562	0.195187	0.0665063	0.00343015
10	2146109	10:2146109:G:C	G	C	G	0.0205562	0.195187	0.0665063	0.00343015
10	2146617	10:2146617:A:T	A	T	A	0.0205562	0.195187	0.0665063	0.00343015
10	2148330	10:2148330:G:A	G	A	G	0.02237	0.167085	0.0639605	0.00915746
10	2148402	10:2148402:G:A	G	A	G	0.0272068	0.114477	0.0570187	0.0450021
10	2148963	10:2148963:G:T	G	T	G	0.0205562	0.195187	0.0665063	0.00343015
10	2149879	10:2149879:G:A	G	A	A	0.326481	-0.04422	0.0204591	0.0309546
10	2151328	10:2151328:G:A	G	A	G	0.025393	0.13275	0.0587648	0.0241448
10	2155173	10:2155173:C:T	C	T	C	0.025393	0.13275	0.0587648	0.0241448
10	2157159	10:2157159:T:G	T	G	T	0.0217654	0.156104	0.0647342	0.0161076
10	2158524	10:2158524:C:T	C	T	C	0.0205562	0.174914	0.0665138	0.00870529
10	2158572	10:2158572:T:C	T	C	C	0.0320435	-0.11537	0.0533822	0.0309689
10	2160145	10:2160145:A:C	A	C	A	0.0199516	0.192081	0.0674221	0.00449651
10	2161138	10:2161138:G:C	G	C	C	0.0320435	-0.11537	0.0533822	0.0309689
10	2163891	10:2163891:A:C	A	C	C	0.0181378	0.168225	0.0707287	0.0176134
10	2164249	10:2164249:C:G	C	G	C	0.0187424	0.183697	0.0695206	0.00839042
10	2166181	10:2166181:A:G	A	G	G	0.107618	-0.0655247	0.0302846	0.030781
10	2171602	10:2171602:A:G	A	G	A	0.0199516	0.192081	0.0674221	0.00449651
10	2173156	10:2173156:C:T	C	T	T	0.370617	-0.0408613	0.0195546	0.0369616
10	2173885	10:2173885:C:T	C	T	T	0.371221	-0.0399651	0.0195176	0.0409133
10	2176151	10:2176151:C:T	C	T	T	0.374849	-0.0416782	0.0195656	0.0334546
10	2178033	10:2178033:C:G	C	G	G	0.379686	-0.0430906	0.0194058	0.0266576
10	2181982	10:2181982:A:G	A	G	A	0.019347	0.188242	0.068439	0.00608142
10	2183107	10:2183107:T:A	T	A	A	0.377872	-0.042526	0.0194191	0.0288125
10	2184223	10:2184223:T:C	T	C	T	0.0181378	0.179387	0.0706407	0.0112871
10	2185403	10:2185403:G:A	G	A	A	0.0181378	0.179387	0.0706407	0.0112871
10	2185839	10:2185839:G:A	G	A	A	0.354293	-0.0436459	0.0198163	0.027906
10	2194964	10:2194964:A:G	A	G	G	0.0640871	-0.0771528	0.0391235	0.0489416
10	2198434	10:2198434:G:A	G	A	A	0.0211608	0.158372	0.0660813	0.0167699
10	2210092	10:2210092:T:C	T	C	C	0.0211608	0.149371	0.0660938	0.0240833
10	2210486	10:2210486:T:C	T	C	C	0.0211608	0.149371	0.0660938	0.0240833
10	2211257	10:2211257:C:T	C	T	T	0.140266	0.060222	0.0265174	0.023403
10	2226127	10:2226127:G:A	G	A	A	0.258162	-0.0489525	0.0220618	0.0267679
10	2228296	10:2228296:G:A	G	A	A	0.435308	-0.0398449	0.0190958	0.0372347
10	2230591	10:2230591:C:T	C	T	T	0.0102781	-0.207463	0.0931368	0.0261838
10	2230878	10:2230878:T:A	T	A	A	0.267836	-0.0528338	0.0217127	0.0151741
10	2235509	10:2235509:T:A	T	A	A	0.269045	-0.0553497	0.0217126	0.0109782
10	2236687	10:2236687:C:T	C	T	T	0.235187	-0.0640471	0.0229025	0.00528662
10	2237940	10:2237940:C:A	C	A	A	0.234583	-0.0657073	0.0229876	0.00436598
10	2241511	10:2241511:A:G	A	G	G	0.269045	-0.0553497	0.0217126	0.0109782
10	2243559	10:2243559:A:G	A	G	G	0.152358	-0.0556194	0.0263537	0.0351178
10	2244446	10:2244446:G:A	G	A	A	0.234583	-0.0657073	0.0229876	0.00436598
10	2250665	10:2250665:A:C	A	C	C	0.403869	-0.048616	0.0195054	0.0128833
10	2256731	10:2256731:C:T	C	T	T	0.275091	-0.0528815	0.0217529	0.0152704
10	2261989	10:2261989:G:C	G	C	C	0.267836	-0.0496194	0.0220948	0.024986
10	2262915	10:2262915:G:A	G	A	A	0.0157195	0.209665	0.075862	0.00584189
10	2264838	10:2264838:G:A	G	A	A	0.269045	-0.049289	0.022096	0.0259726
10	2343207	10:2343207:A:C	A	C	C	0.0108827	-0.194925	0.090554	0.0316427
10	2356393	10:2356393:T:A	T	A	A	0.0108827	-0.194925	0.090554	0.0316427
10	2371372	10:2371372:G:A	G	A	A	0.019347	-0.156864	0.0685746	0.0224211
10	2375506	10:2375506:G:A	G	A	G	0.466143	-0.039083	0.0187638	0.0375702
10	2386776	10:2386776:A:C	A	C	C	0.397823	-0.0408067	0.019139	0.0332936
10	2392242	10:2392242:A:C	A	C	C	0.399637	-0.0380389	0.0191911	0.0478
10	2405395	10:2405395:G:T	G	T	T	0.0114873	0.356285	0.087833	5.45953e-05
10	2406617	10:2406617:T:C	T	C	C	0.0163241	-0.16893	0.0744373	0.0235015
10	2414022	10:2414022:T:C	T	C	T	0.39601	-0.038631	0.0192483	0.0450791
10	2426727	10:2426727:A:G	A	G	A	0.340992	-0.0404948	0.0199835	0.0430454
10	2428523	10:2428523:T:C	T	C	T	0.340992	-0.0404948	0.0199835	0.0430454
10	2434013	10:2434013:G:A	G	A	A	0.0187424	0.154364	0.0697402	0.0271436
10	2442397	10:2442397:A:C	A	C	A	0.0151149	0.16211	0.0773413	0.0363856
10	2443864	10:2443864:C:T	C	T	T	0.0187424	-0.139038	0.0697628	0.0465911
10	2503194	10:2503194:G:A	G	A	A	0.0157195	-0.158372	0.0759559	0.0373736
10	2538337	10:2538337:C:G	C	G	G	0.376058	-0.0403045	0.0194008	0.0380693
10	2538733	10:2538733:T:C	T	C	T	0.111245	-0.065606	0.0302054	0.0301422
10	2539576	10:2539576:C:T	C	T	T	0.0217654	-0.135423	0.0647717	0.0368562
10	2551782	10:2551782:G:C	G	C	C	0.0145103	-0.171601	0.0788901	0.0299005
10	2553486	10:2553486:C:T	C	T	T	0.025393	-0.161381	0.0601123	0.00740696
10	2562593	10:2562593:C:G	C	G	G	0.0338573	-0.132827	0.0525501	0.0116703
10	2569429	10:2569429:C:T	C	T	T	0.0338573	-0.132827	0.0525501	0.0116703
10	2570418	10:2570418:C:T	C	T	T	0.0145103	-0.218318	0.0786962	0.00565976
10	2574224	10:2574224:C:A	C	A	A	0.0320435	-0.120072	0.0540188	0.0265023
10	2575409	10:2575409:T:C	T	C	C	0.0320435	-0.120072	0.0540188	0.0265023
10	2575548	10:2575548:C:T	C	T	T	0.0320435	-0.120072	0.0540188	0.0265023
10	2575824	10:2575824:G:T	G	T	T	0.0320435	-0.120072	0.0540188	0.0265023
10	2578988	10:2578988:G:A	G	A	A	0.0616687	-0.078166	0.0395481	0.0484352
10	2582820	10:2582820:A:G	A	G	G	0.0320435	-0.120072	0.0540188	0.0265023
10	2584540	10:2584540:T:A	T	A	A	0.0126965	-0.222645	0.0839839	0.00817906
10	2587636	10:2587636:C:A	C	A	A	0.0126965	-0.226479	0.0840627	0.00720061
10	2595111	10:2595111:G:A	G	A	A	0.0683192	-0.0823134	0.0378771	0.0300532
10	2604395	10:2604395:C:G	C	G	G	0.0114873	-0.22157	0.0883315	0.0123201
10	2605786	10:2605786:A:G	A	G	G	0.0677146	-0.0769054	0.0380353	0.0435059
10	2607116	10:2607116:A:G	A	G	G	0.226723	-0.0572869	0.022536	0.0112044
10	2607487	10:2607487:G:A	G	A	A	0.226119	-0.0596505	0.0225303	0.00826292
10	2610523	10:2610523:G:A	G	A	A	0.226119	-0.0596505	0.0225303	0.00826292
10	2638987	10:2638987:A:G	A	G	G	0.092503	0.0641076	0.0325454	0.0491988
10	2639003	10:2639003:G:A	G	A	A	0.0931076	0.0646988	0.0324713	0.0466482
10	2639732	10:2639732:A:G	A	G	G	0.0906892	0.0702177	0.0330026	0.0336646
10	2640089	10:2640089:G:A	G	A	A	0.0906892	0.0702177	0.0330026	0.0336646
10	2640216	10:2640216:G:A	G	A	A	0.0906892	0.0702177	0.0330026	0.0336646
10	2641495	10:2641495:G:A	G	A	G	0.202539	0.050866	0.0241049	0.0351441
10	2641748	10:2641748:C:T	C	T	T	0.0139057	-0.206974	0.0803554	0.010177
10	2641760	10:2641760:A:G	A	G	G	0.0906892	0.0702177	0.0330026	0.0336646
10	2642757	10:2642757:G:A	G	A	A	0.0906892	0.0702177	0.0330026	0.0336646
10	2642800	10:2642800:C:A	C	A	A	0.0906892	0.0702177	0.0330026	0.0336646
10	2644696	10:2644696:A:G	A	G	A	0.201935	0.0488851	0.0241237	0.0430437
10	2645905	10:2645905:C:T	C	T	T	0.0906892	0.0702177	0.0330026	0.0336646
10	2645943	10:2645943:A:G	A	G	A	0.202539	0.0494265	0.0241102	0.0406793
10	2647497	10:2647497:A:T	A	T	T	0.0906892	0.0702177	0.0330026	0.0336646
10	2648164	10:2648164:T:C	T	C	T	0.201935	0.0488851	0.0241237	0.0430437
10	2649152	10:2649152:G:T	G	T	T	0.0145103	-0.207493	0.0786482	0.00849165
10	2652185	10:2652185:A:G	A	G	G	0.0906892	0.0702177	0.0330026	0.0336646
10	2654016	10:2654016:G:T	G	T	T	0.0906892	0.0702177	0.0330026	0.0336646
10	2656242	10:2656242:A:T	A	T	T	0.0145103	-0.215439	0.0786232	0.00627476
10	2656743	10:2656743:T:C	T	C	T	0.20133	0.0482138	0.0241316	0.046052
10	2657860	10:2657860:A:G	A	G	A	0.20133	0.0493536	0.0241249	0.0410996
10	2658061	10:2658061:G:A	G	A	G	0.20133	0.0493536	0.0241249	0.0410996
10	2658449	10:2658449:A:G	A	G	A	0.20133	0.0493536	0.0241249	0.0410996
10	2658796	10:2658796:A:C	A	C	A	0.20133	0.0493536	0.0241249	0.0410996
10	2658976	10:2658976:A:G	A	G	G	0.0900846	0.0716156	0.0330785	0.0306738
10	2660610	10:2660610:C:T	C	T	T	0.0900846	0.0716156	0.0330785	0.0306738
10	2676821	10:2676821:G:T	G	T	T	0.0828295	0.0791609	0.0340929	0.0204817
10	2678082	10:2678082:C:T	C	T	T	0.0828295	0.0791609	0.0340929	0.0204817
10	2679426	10:2679426:C:T	C	T	T	0.0828295	0.0791609	0.0340929	0.0204817
10	2687350	10:2687350:T:C	T	C	C	0.0828295	0.0791609	0.0340929	0.0204817
10	2695982	10:2695982:T:C	T	C	C	0.0816203	0.0878327	0.0342467	0.0105033
10	2697993	10:2697993:A:C	A	C	C	0.0834341	0.0807143	0.0339934	0.0178062
10	2698887	10:2698887:T:C	T	C	C	0.0792019	0.0946407	0.0349297	0.00687989
10	2698914	10:2698914:T:C	T	C	C	0.0798065	0.0911727	0.0348374	0.00903165
10	2704381	10:2704381:T:C	T	C	C	0.073156	-0.074652	0.0360849	0.0388789
10	2707127	10:2707127:A:G	A	G	G	0.073156	-0.074652	0.0360849	0.0388789
10	2707292	10:2707292:C:T	C	T	T	0.073156	-0.074652	0.0360849	0.0388789
10	2712375	10:2712375:A:G	A	G	G	0.0181378	-0.211275	0.0705116	0.002815
10	2714749	10:2714749:A:G	A	G	G	0.047763	-0.0964867	0.0426204	0.0238431
10	2717814	10:2717814:A:G	A	G	G	0.0181378	-0.211275	0.0705116	0.002815
10	2719640	10:2719640:G:A	G	A	A	0.0181378	-0.211275	0.0705116	0.002815
10	2722763	10:2722763:A:G	A	G	G	0.0181378	-0.211275	0.0705116	0.002815
10	2755235	10:2755235:A:G	A	G	G	0.0399033	0.0998212	0.0479793	0.0377892
10	2758908	10:2758908:C:T	C	T	T	0.0386941	0.10391	0.0486296	0.0329116
10	2764745	10:2764745:T:C	T	C	C	0.161427	0.0676545	0.0258345	0.00898762
10	2782635	10:2782635:G:A	G	A	A	0.0943168	-0.0667241	0.0318811	0.0366647
10	2786380	10:2786380:A:G	A	G	G	0.11971	-0.0697719	0.0291462	0.0168958
10	2794762	10:2794762:T:C	T	C	C	0.0423216	0.110974	0.0467228	0.017771
10	2804204	10:2804204:C:T	C	T	T	0.0967352	-0.0797891	0.031789	0.0122662
10	2809609	10:2809609:G:A	G	A	A	0.0852479	0.0860283	0.0335293	0.0104715
10	2810427	10:2810427:T:G	T	G	G	0.114268	-0.0619205	0.0300928	0.0399393
10	2810953	10:2810953:C:T	C	T	T	0.114268	-0.0619205	0.0300928	0.0399393
10	2827977	10:2827977:C:T	C	T	T	0.0296252	-0.129542	0.0537472	0.0161626
10	2830415	10:2830415:G:A	G	A	G	0.26179	-0.0469352	0.0219016	0.0324063
10	2840785	10:2840785:G:A	G	A	A	0.0308343	0.119262	0.0549485	0.0302604
10	2847376	10:2847376:T:A	T	A	A	0.0278114	-0.133123	0.0552017	0.0161028
10	2854844	10:2854844:C:G	C	G	G	0.0302297	0.108372	0.0550447	0.0493124
10	2857758	10:2857758:C:T	C	T	T	0.0217654	-0.144528	0.0612967	0.0186153
10	2858710	10:2858710:C:T	C	T	T	0.0906892	0.0911683	0.0329255	0.00575114
10	2871595	10:2871595:G:A	G	A	A	0.0368803	-0.0986465	0.0498156	0.0480112
10	2891249	10:2891249:G:C	G	C	C	0.114268	-0.0852138	0.029593	0.00408644
10	2891279	10:2891279:G:A	G	A	A	0.220677	0.0592439	0.0229898	0.0101409
10	2892163	10:2892163:C:T	C	T	C	0.190447	0.0473815	0.0238589	0.047377
10	2893235	10:2893235:C:T	C	T	T	0.212817	-0.0751461	0.0225524	0.00090063
10	2894006	10:2894006:G:A	G	A	G	0.412334	0.0522128	0.0188822	0.00581692
10	2894430	10:2894430:G:A	G	A	A	0.212817	-0.0751461	0.0225524	0.00090063
10	2894491	10:2894491:G:A	G	A	G	0.458283	0.0442697	0.0191105	0.0207758
10	2895361	10:2895361:G:A	G	A	A	0.211004	-0.0747047	0.0225687	0.000973364
10	2898693	10:2898693:T:C	T	C	T	0.455865	0.0398228	0.019139	0.0377702
10	2898875	10:2898875:G:A	G	A	G	0.455865	0.040421	0.019191	0.035486
10	2901275	10:2901275:C:T	C	T	C	0.454655	0.0421843	0.0190938	0.0274278
10	2907071	10:2907071:T:G	T	G	G	0.218863	-0.0630634	0.0220597	0.00436082
10	2907709	10:2907709:A:G	A	G	G	0.203748	0.0629071	0.0233216	0.00713237
10	2909884	10:2909884:C:T	C	T	T	0.210399	-0.0642079	0.0224412	0.00432822
10	2910624	10:2910624:C:T	C	T	T	0.204353	0.0614894	0.0232302	0.00827759
10	2912898	10:2912898:T:C	T	C	C	0.219468	-0.06416	0.0219769	0.00360274
10	2913620	10:2913620:G:A	G	A	A	0.0181378	0.150125	0.0709273	0.0345937
10	2914753	10:2914753:A:C	A	C	C	0.250302	-0.0567735	0.0210732	0.00720203
10	2916558	10:2916558:A:G	A	G	G	0.249698	-0.0540229	0.0210828	0.0105722
10	2917342	10:2917342:G:T	G	T	T	0.192866	0.0591869	0.0236828	0.0126436
10	2917577	10:2917577:A:G	A	G	G	0.251511	-0.0514655	0.0210302	0.0146053
10	2918979	10:2918979:G:A	G	A	A	0.210399	-0.0622629	0.0223708	0.00550598
10	2919114	10:2919114:C:T	C	T	T	0.210399	-0.0622629	0.0223708	0.00550598
10	2920634	10:2920634:G:A	G	A	A	0.192866	0.0591869	0.0236828	0.0126436
10	2921349	10:2921349:A:G	A	G	G	0.259371	-0.0532707	0.0208331	0.0107362
10	2931619	10:2931619:G:T	G	T	T	0.137848	0.0743207	0.0271699	0.00636496
10	2933017	10:2933017:C:G	C	G	C	0.246675	-0.0467971	0.0220804	0.034357
10	2960256	10:2960256:C:T	C	T	T	0.108222	0.0645594	0.0297221	0.030134
10	2961091	10:2961091:C:T	C	T	T	0.11185	0.0667649	0.0294295	0.0235494
10	2961101	10:2961101:A:G	A	G	G	0.133615	-0.0588153	0.0277604	0.0344181
10	2970261	10:2970261:C:T	C	T	T	0.15659	0.0676243	0.0255094	0.00818118
10	2971227	10:2971227:T:G	T	G	G	0.0943168	0.0758083	0.0315305	0.016425
10	2972975	10:2972975:G:A	G	A	A	0.092503	0.075441	0.0319737	0.0185344
10	2978257	10:2978257:G:A	G	A	A	0.0937122	0.0758977	0.0318201	0.0172955
10	2978267	10:2978267:T:G	T	G	T	0.0937122	0.0758977	0.0318201	0.0172955
10	2978321	10:2978321:A:G	A	G	A	0.334341	0.0435578	0.0199586	0.0293629
10	2979537	10:2979537:G:A	G	A	A	0.123942	0.0805594	0.0284488	0.00474313
10	2985945	10:2985945:G:T	G	T	T	0.122733	0.0760877	0.0285447	0.00783724
10	2988470	10:2988470:C:T	C	T	T	0.122733	0.0760877	0.0285447	0.00783724
10	2989280	10:2989280:C:G	C	G	C	0.457074	0.0469633	0.0188912	0.0131173
10	2989457	10:2989457:C:A	C	A	C	0.457074	0.0469633	0.0188912	0.0131173
10	2989510	10:2989510:C:T	C	T	C	0.458283	0.0448525	0.0188919	0.0178178
10	2989555	10:2989555:C:T	C	T	T	0.126965	0.0772225	0.0282556	0.00641115
10	2989572	10:2989572:A:G	A	G	G	0.325272	-0.0547173	0.0202441	0.00701636
10	2989825	10:2989825:C:T	C	T	C	0.457074	0.0469633	0.0188912	0.0131173
10	2990005	10:2990005:G:A	G	A	G	0.457074	0.0469633	0.0188912	0.0131173
10	2990019	10:2990019:T:C	T	C	T	0.457074	0.0469633	0.0188912	0.0131173
10	2990261	10:2990261:A:G	A	G	A	0.457678	0.0462794	0.0189121	0.0146109
10	2990612	10:2990612:C:G	C	G	G	0.324667	-0.054062	0.020291	0.00786575
10	2990680	10:2990680:C:T	C	T	T	0.324667	-0.054062	0.020291	0.00786575
10	2991059	10:2991059:C:T	C	T	C	0.490326	0.0396254	0.0185554	0.0330142
10	2991211	10:2991211:A:G	A	G	A	0.489722	0.0395386	0.0185773	0.0336072
10	2991283	10:2991283:G:T	G	T	T	0.488513	-0.0474892	0.0184995	0.0104331
10	2992399	10:2992399:A:G	A	G	A	0.0979444	0.0789896	0.0317185	0.0129595
10	2993191	10:2993191:C:T	C	T	T	0.100363	0.0804767	0.0310288	0.00966678
10	2993411	10:2993411:G:C	G	C	C	0.0979444	0.0789668	0.0312833	0.0117822
10	2993873	10:2993873:A:T	A	T	A	0.100363	0.0804767	0.0310288	0.00966678
10	2994281	10:2994281:T:C	T	C	C	0.177751	-0.0545782	0.0244932	0.0261307
10	3000843	10:3000843:C:G	C	G	G	0.0544135	0.107964	0.0411777	0.00890623
10	3004127	10:3004127:G:A	G	A	A	0.0586457	0.111132	0.0394827	0.00499909
10	3023928	10:3023928:G:T	G	T	T	0.1052	-0.0632084	0.0303098	0.0373411
10	3024721	10:3024721:G:T	G	T	T	0.105804	-0.0610194	0.0302621	0.0440875
10	3024799	10:3024799:G:T	G	T	T	0.1052	-0.0602831	0.0303169	0.0470959
10	3024901	10:3024901:C:T	C	T	T	0.1052	-0.0602831	0.0303169	0.0470959
10	3026648	10:3026648:G:A	G	A	A	0.095526	-0.0677426	0.0317127	0.0329637
10	3027351	10:3027351:C:T	C	T	T	0.08948	-0.0693131	0.0326807	0.0342281
10	3027482	10:3027482:G:A	G	A	A	0.0931076	-0.0675371	0.0320016	0.0351239
10	3027807	10:3027807:C:T	C	T	C	0.0949214	-0.0698104	0.0317904	0.0283741
10	3030672	10:3030672:T:G	T	G	T	0.101572	-0.0629948	0.0308692	0.0416001
10	3030838	10:3030838:A:G	A	G	A	0.101572	-0.0629948	0.0308692	0.0416001
10	3030840	10:3030840:T:C	T	C	T	0.101572	-0.0629948	0.0308692	0.0416001
10	3031204	10:3031204:G:A	G	A	G	0.100967	-0.0632247	0.0309338	0.0412851
10	3031361	10:3031361:T:C	T	C	T	0.100967	-0.0632247	0.0309338	0.0412851
10	3031406	10:3031406:C:T	C	T	C	0.100967	-0.0632247	0.0309338	0.0412851
10	3031602	10:3031602:A:C	A	C	A	0.103386	-0.0642427	0.0306804	0.0365726
10	3031753	10:3031753:A:G	A	G	A	0.103386	-0.0642427	0.0306804	0.0365726
10	3031956	10:3031956:T:C	T	C	T	0.10399	-0.061249	0.0306287	0.0458593
10	3032957	10:3032957:C:T	C	T	C	0.104595	-0.0632224	0.0303696	0.0376732
10	3033127	10:3033127:T:A	T	A	T	0.104595	-0.0632224	0.0303696	0.0376732
10	3033603	10:3033603:A:G	A	G	A	0.104595	-0.0632224	0.0303696	0.0376732
10	3033933	10:3033933:C:T	C	T	C	0.104595	-0.0632224	0.0303696	0.0376732
10	3034509	10:3034509:T:G	T	G	T	0.104595	-0.0632224	0.0303696	0.0376732
10	3034760	10:3034760:G:A	G	A	G	0.104595	-0.0632224	0.0303696	0.0376732
10	3034995	10:3034995:A:T	A	T	A	0.104595	-0.0632224	0.0303696	0.0376732
10	3036193	10:3036193:C:T	C	T	C	0.104595	-0.0632224	0.0303696	0.0376732
10	3038159	10:3038159:C:T	C	T	T	0.1052	-0.063899	0.0303113	0.0353262
10	3038221	10:3038221:G:C	G	C	C	0.1052	-0.063899	0.0303113	0.0353262
10	3038426	10:3038426:T:C	T	C	C	0.1052	-0.063899	0.0303113	0.0353262
10	3038555	10:3038555:A:G	A	G	G	0.1052	-0.063899	0.0303113	0.0353262
10	3038882	10:3038882:C:G	C	G	G	0.1052	-0.063899	0.0303113	0.0353262
10	3038967	10:3038967:G:A	G	A	G	0.1052	-0.063899	0.0303113	0.0353262
10	3039216	10:3039216:G:C	G	C	C	0.1052	-0.063899	0.0303113	0.0353262
10	3039520	10:3039520:G:A	G	A	A	0.1052	-0.063899	0.0303113	0.0353262
10	3039544	10:3039544:G:T	G	T	G	0.1052	-0.063899	0.0303113	0.0353262
10	3039561	10:3039561:A:G	A	G	G	0.1052	-0.063899	0.0303113	0.0353262
10	3039800	10:3039800:G:A	G	A	A	0.1052	-0.063899	0.0303113	0.0353262
10	3040053	10:3040053:G:C	G	C	C	0.1052	-0.063899	0.0303113	0.0353262
10	3040097	10:3040097:A:G	A	G	G	0.1052	-0.063899	0.0303113	0.0353262
10	3041148	10:3041148:A:G	A	G	G	0.1052	-0.063899	0.0303113	0.0353262
10	3041749	10:3041749:T:C	T	C	C	0.1052	-0.063899	0.0303113	0.0353262
10	3041788	10:3041788:G:A	G	A	A	0.1052	-0.063899	0.0303113	0.0353262
10	3041809	10:3041809:C:G	C	G	G	0.1052	-0.063899	0.0303113	0.0353262
10	3069077	10:3069077:C:T	C	T	T	0.0870617	-0.0735421	0.0327574	0.0250306
10	3074399	10:3074399:T:C	T	C	C	0.0828295	-0.0659335	0.0333561	0.0484157
10	3132430	10:3132430:T:C	T	C	T	0.365175	-0.041012	0.0199707	0.0403298
10	3147501	10:3147501:C:T	C	T	T	0.334341	0.041086	0.0197528	0.0378353
10	3153718	10:3153718:G:A	G	A	A	0.324667	-0.0438028	0.019789	0.0271384
10	3157094	10:3157094:C:A	C	A	C	0.290206	0.0411353	0.0202045	0.0420767
10	3157230	10:3157230:C:T	C	T	C	0.284764	0.0418597	0.0203433	0.0399378
10	3157895	10:3157895:A:T	A	T	T	0.286578	0.0423515	0.0202984	0.0372468
10	3158848	10:3158848:C:T	C	T	C	0.301088	0.0457205	0.0202914	0.0245104
10	3166326	10:3166326:C:T	C	T	T	0.243047	0.0484451	0.02199	0.0278688
10	3227458	10:3227458:C:T	C	T	T	0.0133011	-0.228378	0.0819167	0.00542729
10	3228605	10:3228605:A:C	A	C	A	0.0145103	-0.328511	0.0781204	2.89583e-05
10	3229576	10:3229576:T:C	T	C	C	0.0139057	-0.272475	0.0799828	0.000689613
10	3236809	10:3236809:G:A	G	A	A	0.00967352	-0.297552	0.0956527	0.00193067
10	3239121	10:3239121:C:T	C	T	T	0.0399033	0.107497	0.0479852	0.0253439
10	3243035	10:3243035:A:T	A	T	A	0.0241838	-0.127839	0.0600259	0.0334908
10	3243837	10:3243837:T:C	T	C	T	0.0241838	-0.127839	0.0600259	0.0334908
10	3243930	10:3243930:T:C	T	C	T	0.0247884	-0.13878	0.0593238	0.0195559
10	3272517	10:3272517:T:C	T	C	C	0.46977	-0.0456218	0.0187799	0.0153425
10	3273125	10:3273125:G:A	G	A	A	0.469166	-0.0454955	0.0187618	0.0155276
10	3273550	10:3273550:G:A	G	A	A	0.467956	-0.0464983	0.0188044	0.0136103
10	3274002	10:3274002:G:A	G	A	A	0.467956	-0.0464983	0.0188044	0.0136103
10	3274266	10:3274266:T:C	T	C	C	0.376663	-0.0476107	0.0191989	0.0133429
10	3274346	10:3274346:C:G	C	G	G	0.467956	-0.0464983	0.0188044	0.0136103
10	3274756	10:3274756:T:C	T	C	C	0.467956	-0.0464983	0.0188044	0.0136103
10	3275130	10:3275130:A:C	A	C	C	0.467956	-0.046885	0.0188048	0.0128542
10	3275662	10:3275662:G:C	G	C	C	0.467956	-0.0477806	0.0187998	0.0112194
10	3276171	10:3276171:T:C	T	C	C	0.469166	-0.0465906	0.0187977	0.0133928
10	3276255	10:3276255:A:C	A	C	C	0.469166	-0.0465906	0.0187977	0.0133928
10	3276291	10:3276291:T:C	T	C	C	0.376663	-0.0467692	0.0192516	0.0153389
10	3277239	10:3277239:A:T	A	T	T	0.470375	-0.0451207	0.0187551	0.0163586
10	3277391	10:3277391:C:T	C	T	T	0.472793	-0.0448791	0.0187382	0.0168412
10	3277538	10:3277538:C:T	C	T	T	0.377872	-0.0467986	0.0191798	0.0148981
10	3277639	10:3277639:G:A	G	A	A	0.470979	-0.0436214	0.0187325	0.0201198
10	3277804	10:3277804:G:A	G	A	A	0.470979	-0.0436214	0.0187325	0.0201198
10	3278120	10:3278120:G:A	G	A	A	0.468561	-0.041216	0.018647	0.0273578
10	3278294	10:3278294:T:C	T	C	C	0.469166	-0.0407726	0.0186683	0.0292409
10	3278453	10:3278453:T:C	T	C	C	0.469166	-0.0407726	0.0186683	0.0292409
10	3278702	10:3278702:C:T	C	T	T	0.376663	-0.0435574	0.0191066	0.0228814
10	3279574	10:3279574:C:T	C	T	T	0.468561	-0.0403172	0.0186452	0.0308812
10	3280126	10:3280126:A:G	A	G	G	0.467956	-0.0407512	0.0186264	0.0289641
10	3280406	10:3280406:T:C	T	C	C	0.453446	-0.0503668	0.0187758	0.00745359
10	3280416	10:3280416:G:A	G	A	A	0.453446	-0.0503668	0.0187758	0.00745359
10	3280590	10:3280590:A:G	A	G	G	0.442563	-0.0442455	0.0188227	0.018977
10	3280664	10:3280664:C:T	C	T	T	0.441959	-0.0451158	0.0188039	0.0166493
10	3280942	10:3280942:G:A	G	A	A	0.368198	-0.0482646	0.0193057	0.0126131
10	3281017	10:3281017:A:G	A	G	G	0.450423	-0.0417158	0.018681	0.025814
10	3281088	10:3281088:C:T	C	T	T	0.35792	-0.0475564	0.019409	0.014485
10	3281135	10:3281135:C:T	C	T	T	0.438331	-0.0428545	0.0188105	0.0229695
10	3281354	10:3281354:A:G	A	G	G	0.360943	-0.0470614	0.0192606	0.0147593
10	3281446	10:3281446:C:T	C	T	T	0.356711	-0.0489154	0.019384	0.0118074
10	3282725	10:3282725:A:T	A	T	T	0.302297	-0.0449952	0.0201831	0.0260604
10	3302297	10:3302297:C:T	C	T	T	0.0392987	0.0977837	0.0491148	0.0468213
10	3309016	10:3309016:T:C	T	C	C	0.0175333	-0.140931	0.0702294	0.0451066
10	3328164	10:3328164:T:G	T	G	G	0.0102781	-0.262043	0.095377	0.00613798
10	3330587	10:3330587:T:C	T	C	T	0.177146	0.0484312	0.0241226	0.0450022
10	3331449	10:3331449:G:C	G	C	G	0.449819	0.0447334	0.0186534	0.0167009
10	3331595	10:3331595:C:T	C	T	T	0.06711	0.0797755	0.0369202	0.0310031
10	3331872	10:3331872:A:G	A	G	G	0.0610641	0.0927444	0.0386569	0.0166546
10	3331873	10:3331873:T:G	T	G	T	0.449819	0.0447334	0.0186534	0.0167009
10	3332021	10:3332021:G:A	G	A	A	0.0616687	0.0928573	0.0381208	0.0150679
10	3333806	10:3333806:G:A	G	A	G	0.449819	0.0447334	0.0186534	0.0167009
10	3334645	10:3334645:C:A	C	A	A	0.429262	0.046403	0.0186905	0.0132381
10	3335964	10:3335964:G:T	G	T	T	0.0616687	0.0928573	0.0381208	0.0150679
10	3336760	10:3336760:C:T	C	T	C	0.457678	0.0468065	0.0184898	0.0115441
10	3338390	10:3338390:G:A	G	A	A	0.1052	-0.067441	0.0301133	0.0253861
10	3343672	10:3343672:T:C	T	C	C	0.460097	0.0448266	0.0188297	0.0175103
10	3343797	10:3343797:C:T	C	T	T	0.20133	-0.061221	0.0229113	0.00768769
10	3343809	10:3343809:C:T	C	T	C	0.466747	0.0471541	0.0188142	0.0123926
10	3345509	10:3345509:A:C	A	C	A	0.395405	0.0379833	0.019154	0.0476952
10	3348124	10:3348124:T:C	T	C	C	0.486699	0.041629	0.0188187	0.0272337
10	3350441	10:3350441:G:A	G	A	A	0.138452	-0.0581927	0.0278008	0.0366379
10	3351690	10:3351690:T:C	T	C	C	0.0157195	-0.174067	0.0756665	0.021673
10	3351698	10:3351698:G:A	G	A	A	0.0157195	-0.174067	0.0756665	0.021673
10	3351864	10:3351864:A:G	A	G	G	0.191052	0.0769037	0.0237447	0.00124875
10	3352080	10:3352080:G:A	G	A	A	0.0290206	0.129216	0.055306	0.0197118
10	3364252	10:3364252:A:G	A	G	G	0.175937	0.0616495	0.025371	0.0153156
10	3391889	10:3391889:C:A	C	A	A	0.213422	0.0525547	0.0225061	0.0197768
10	3392204	10:3392204:G:A	G	A	A	0.214631	0.0517608	0.0224201	0.0212094
10	3392591	10:3392591:G:A	G	A	A	0.2237	0.0526468	0.0219561	0.0167154
10	3395216	10:3395216:A:C	A	C	C	0.19468	0.0540876	0.0231533	0.0197282
10	3396471	10:3396471:A:G	A	G	G	0.194075	0.0535956	0.023164	0.0209282
10	3396472	10:3396472:A:G	A	G	G	0.21584	0.0492628	0.0224083	0.0281984
10	3397341	10:3397341:T:C	T	C	C	0.19468	0.0526799	0.0231578	0.0231742
10	3399934	10:3399934:G:A	G	A	A	0.19468	0.0540876	0.0231533	0.0197282
10	3400516	10:3400516:A:G	A	G	G	0.216445	0.0501946	0.0223227	0.0248035
10	3401059	10:3401059:A:G	A	G	G	0.195284	0.055028	0.0230553	0.0172225
10	3402334	10:3402334:A:G	A	G	G	0.216445	0.0501946	0.0223227	0.0248035
10	3402591	10:3402591:T:C	T	C	C	0.216445	0.0501946	0.0223227	0.0248035
10	3404219	10:3404219:G:A	G	A	A	0.192261	0.0566727	0.0231049	0.0143803
10	3407280	10:3407280:T:C	T	C	C	0.216445	0.0501946	0.0223227	0.0248035
10	3407329	10:3407329:C:T	C	T	T	0.216445	0.0501946	0.0223227	0.0248035
10	3407661	10:3407661:T:C	T	C	C	0.216445	0.0515847	0.0223193	0.021068
10	3408316	10:3408316:C:A	C	A	A	0.192261	0.0577364	0.0230164	0.0123168
10	3408947	10:3408947:A:C	A	C	C	0.19468	0.0556154	0.022978	0.0157206
10	3411423	10:3411423:C:T	C	T	T	0.198307	0.0627074	0.0226531	0.00576446
10	3416737	10:3416737:A:G	A	G	G	0.135429	0.0648729	0.0276654	0.0192693
10	3429289	10:3429289:G:T	G	T	T	0.134825	0.059757	0.027859	0.0322475
10	3430951	10:3430951:T:G	T	G	G	0.133615	0.0658985	0.0277725	0.0178838
10	3431424	10:3431424:T:C	T	C	C	0.133615	0.0658985	0.0277725	0.0178838
10	3432703	10:3432703:A:C	A	C	C	0.133011	0.0643874	0.0278094	0.020842
10	3436109	10:3436109:A:G	A	G	G	0.135429	0.0612869	0.0278232	0.0278912
10	3439835	10:3439835:C:T	C	T	T	0.132406	0.0632185	0.0280006	0.0242233
10	3440382	10:3440382:C:T	C	T	T	0.132406	0.0632185	0.0280006	0.0242233
10	3512777	10:3512777:C:T	C	T	T	0.0108827	-0.197071	0.0905324	0.0297803
10	3525066	10:3525066:T:A	T	A	A	0.019347	-0.164109	0.0685066	0.0168201
10	3533213	10:3533213:T:C	T	C	C	0.0102781	-0.189409	0.093103	0.042232
10	3538269	10:3538269:C:T	C	T	T	0.0102781	-0.189409	0.093103	0.042232
10	3545288	10:3545288:T:G	T	G	G	0.132406	0.0602347	0.027501	0.028785
10	3549609	10:3549609:A:G	A	G	G	0.132406	0.0602347	0.027501	0.028785
10	3555869	10:3555869:T:C	T	C	C	0.0120919	-0.193676	0.0859707	0.0245346
10	3557972	10:3557972:G:A	G	A	A	0.0120919	-0.193676	0.0859707	0.0245346
10	3560644	10:3560644:C:T	C	T	C	0.397823	-0.0417855	0.0193036	0.0307025
10	3563237	10:3563237:C:T	C	T	T	0.0538089	0.0834544	0.0421657	0.0481273
10	3576159	10:3576159:A:G	A	G	G	0.0538089	0.0834544	0.0421657	0.0481273
10	3624956	10:3624956:G:A	G	A	A	0.0102781	-0.215215	0.0930818	0.0210189
10	3629908	10:3629908:C:T	C	T	C	0.284764	-0.0436873	0.0213365	0.0409228
10	3635185	10:3635185:A:G	A	G	G	0.0677146	-0.0914312	0.0378073	0.015808
10	3635518	10:3635518:T:G	T	G	G	0.0713422	-0.0822021	0.0370431	0.0267535
10	3639795	10:3639795:A:G	A	G	G	0.0108827	-0.214009	0.0905117	0.0182896
10	3669546	10:3669546:C:T	C	T	T	0.0102781	-0.215215	0.0930818	0.0210189
10	3697342	10:3697342:A:T	A	T	T	0.0108827	-0.214009	0.0905117	0.0182896
10	3701067	10:3701067:C:A	C	A	A	0.412334	0.0386979	0.019374	0.0461106
10	3701243	10:3701243:A:G	A	G	G	0.412334	0.0386979	0.019374	0.0461106
10	3701470	10:3701470:T:C	T	C	C	0.412334	0.0386979	0.019374	0.0461106
10	3702213	10:3702213:A:C	A	C	C	0.412334	0.0386979	0.019374	0.0461106
10	3702857	10:3702857:A:G	A	G	G	0.412334	0.0386979	0.019374	0.0461106
10	3702876	10:3702876:T:C	T	C	C	0.412334	0.0386979	0.019374	0.0461106
10	3703638	10:3703638:T:C	T	C	C	0.412334	0.0386979	0.019374	0.0461106
10	3703719	10:3703719:G:A	G	A	A	0.412334	0.0386979	0.019374	0.0461106
10	3724354	10:3724354:T:C	T	C	C	0.0102781	-0.218568	0.0932291	0.0192944
10	3748989	10:3748989:G:A	G	A	A	0.0102781	-0.218568	0.0932291	0.0192944
10	3756074	10:3756074:A:C	A	C	C	0.0175333	0.14254	0.0718578	0.0476295
10	3769918	10:3769918:C:T	C	T	T	0.0429262	0.102306	0.0464982	0.0280707
10	3789748	10:3789748:T:C	T	C	C	0.0435308	0.0979698	0.0469227	0.0371151
10	3858298	10:3858298:G:A	G	A	A	0.0102781	0.187739	0.0931391	0.0441591
10	3868880	10:3868880:G:A	G	A	A	0.0133011	-0.177502	0.0788107	0.0245694
10	3873058	10:3873058:T:A	T	A	A	0.0181378	-0.184571	0.0706052	0.00910968
10	3886904	10:3886904:A:G	A	G	G	0.0900846	0.0850295	0.0330849	0.0103442
10	3896635	10:3896635:C:T	C	T	T	0.139057	0.0546998	0.027108	0.0439326
10	3914828	10:3914828:C:T	C	T	T	0.203144	-0.0576403	0.023434	0.014111
10	3915501	10:3915501:T:G	T	G	T	0.273881	-0.0417528	0.0209771	0.0468788
10	3917353	10:3917353:A:G	A	G	G	0.203144	-0.0618836	0.0231796	0.00774098
10	3917693	10:3917693:C:A	C	A	A	0.201935	-0.0607678	0.0231997	0.00897284
10	3918640	10:3918640:T:C	T	C	C	0.252116	-0.0430504	0.02139	0.0444791
10	3919243	10:3919243:G:C	G	C	C	0.252116	-0.0430504	0.02139	0.0444791
10	3921082	10:3921082:T:C	T	C	C	0.256348	-0.0478442	0.0213126	0.0250415
10	3928464	10:3928464:C:A	C	A	A	0.23821	-0.0526879	0.0217881	0.0158148
10	3931878	10:3931878:C:T	C	T	T	0.208585	-0.05292	0.0230638	0.0220136
10	3935402	10:3935402:A:G	A	G	G	0.207981	-0.0538396	0.0231525	0.0202918
10	3947530	10:3947530:C:T	C	T	T	0.0616687	0.0883603	0.0390063	0.0237553
10	3976666	10:3976666:G:A	G	A	A	0.0320435	0.104248	0.053091	0.0499179
10	3983722	10:3983722:T:C	T	C	C	0.123337	-0.0637292	0.0285356	0.025797
10	3986177	10:3986177:G:A	G	A	A	0.0332527	-0.101532	0.0502441	0.0436282
10	3990667	10:3990667:T:A	T	A	A	0.0114873	-0.316862	0.0880736	0.000340291
10	3990989	10:3990989:G:A	G	A	A	0.0326481	-0.100916	0.0506048	0.0464612
10	3991786	10:3991786:C:T	C	T	T	0.0145103	-0.233516	0.0786414	0.00307097
10	3993046	10:3993046:C:G	C	G	G	0.0120919	-0.273242	0.0859033	0.0015239
10	3997094	10:3997094:T:C	T	C	T	0.0133011	-0.24729	0.0820113	0.00264628
10	4004219	10:4004219:A:G	A	G	A	0.0199516	-0.141573	0.06584	0.0318269
10	4005870	10:4005870:G:C	G	C	G	0.019347	-0.150759	0.068877	0.028892
10	4008321	10:4008321:A:G	A	G	G	0.0120919	-0.273242	0.0859033	0.0015239
10	4012161	10:4012161:C:T	C	T	T	0.0453446	0.0998917	0.0454036	0.0280792
10	4029755	10:4029755:T:G	T	G	T	0.0187424	-0.141517	0.0699275	0.0433179
10	4032013	10:4032013:G:A	G	A	A	0.019347	-0.136903	0.0689274	0.0473449
10	4037831	10:4037831:G:A	G	A	A	0.019347	-0.136903	0.0689274	0.0473449
10	4038177	10:4038177:T:C	T	C	C	0.0199516	-0.139014	0.0679502	0.0410918
10	4039691	10:4039691:C:T	C	T	T	0.019347	-0.136903	0.0689274	0.0473449
10	4039845	10:4039845:C:T	C	T	T	0.019347	-0.136903	0.0689274	0.0473449
10	4053279	10:4053279:A:T	A	T	T	0.0133011	-0.189704	0.0821781	0.0212219
10	4057692	10:4057692:A:G	A	G	G	0.0133011	-0.189704	0.0821781	0.0212219
10	4065885	10:4065885:G:T	G	T	T	0.0133011	-0.189704	0.0821781	0.0212219
10	4085941	10:4085941:C:A	C	A	A	0.0108827	-0.253717	0.0904723	0.00516083
10	4120334	10:4120334:A:G	A	G	G	0.047763	0.0913339	0.0444253	0.0401083
10	4127868	10:4127868:C:T	C	T	T	0.0471584	0.0940925	0.0446662	0.0354581
10	4190738	10:4190738:G:A	G	A	A	0.0459492	0.0908763	0.0451893	0.0446508
10	4296494	10:4296494:C:T	C	T	T	0.0139057	-0.195986	0.0803504	0.0149334
10	4307880	10:4307880:A:T	A	T	T	0.0344619	-0.127234	0.0504906	0.0119256
10	4314006	10:4314006:C:T	C	T	T	0.0259976	0.136737	0.0597957	0.0224653
10	4328908	10:4328908:C:T	C	T	T	0.0199516	-0.151009	0.0661449	0.0226856
10	4344038	10:4344038:C:T	C	T	T	0.028416	0.142662	0.0578677	0.013893
10	4347187	10:4347187:C:G	C	G	G	0.107618	-0.0663142	0.0292449	0.023616
10	4348396	10:4348396:G:T	G	T	T	0.107013	-0.0691007	0.0292881	0.0185409
10	4353698	10:4353698:A:T	A	T	T	0.0290206	0.145852	0.0572784	0.0110667
10	4354963	10:4354963:A:G	A	G	G	0.114268	-0.0638409	0.0282313	0.0239985
10	4357511	10:4357511:C:T	C	T	T	0.115478	-0.0658398	0.027996	0.0189205
10	4359584	10:4359584:A:C	A	C	A	0.125756	-0.0811694	0.0267671	0.00250234
10	4359834	10:4359834:A:G	A	G	G	0.115478	-0.0711681	0.0278297	0.0107285
10	4360930	10:4360930:T:C	T	C	C	0.114873	-0.0745741	0.0280037	0.00789628
10	4361265	10:4361265:G:T	G	T	T	0.114873	-0.0745741	0.0280037	0.00789628
10	4361716	10:4361716:T:A	T	A	A	0.114873	-0.0745741	0.0280037	0.00789628
10	4361903	10:4361903:A:G	A	G	G	0.114873	-0.0745741	0.0280037	0.00789628
10	4362415	10:4362415:A:T	A	T	T	0.114873	-0.0745741	0.0280037	0.00789628
10	4362700	10:4362700:G:A	G	A	A	0.0290206	0.145852	0.0572784	0.0110667
10	4363053	10:4363053:C:T	C	T	T	0.115478	-0.0721683	0.0278121	0.00963218
10	4365794	10:4365794:C:G	C	G	G	0.10399	-0.0625122	0.029396	0.0337551
10	4375343	10:4375343:T:C	T	C	C	0.0308343	0.14946	0.0555862	0.00731639
10	4382028	10:4382028:G:A	G	A	A	0.0314389	0.150778	0.0528712	0.00445651
10	4388133	10:4388133:A:G	A	G	A	0.273881	0.0443658	0.0211032	0.0358293
10	4389767	10:4389767:C:A	C	A	A	0.0308343	0.151045	0.0533197	0.00472699
10	4390107	10:4390107:C:T	C	T	C	0.479444	0.0515775	0.0189633	0.00666912
10	4390460	10:4390460:C:T	C	T	C	0.479444	0.0515775	0.0189633	0.00666912
10	4400342	10:4400342:T:A	T	A	T	0.480653	0.0516666	0.0189596	0.00656546
10	4400987	10:4400987:C:T	C	T	C	0.480653	0.0516666	0.0189596	0.00656546
10	4401172	10:4401172:A:G	A	G	A	0.279927	0.0424531	0.0210929	0.0444762
10	4402907	10:4402907:C:G	C	G	C	0.480653	0.0516666	0.0189596	0.00656546
10	4403207	10:4403207:A:T	A	T	A	0.476421	0.0496594	0.0188239	0.00849502
10	4405571	10:4405571:G:A	G	A	G	0.480653	0.0516666	0.0189596	0.00656546
10	4406237	10:4406237:A:C	A	C	A	0.480653	0.0516666	0.0189596	0.00656546
10	4406998	10:4406998:G:A	G	A	G	0.280532	0.0428229	0.0210956	0.0426848
10	4407159	10:4407159:A:G	A	G	A	0.481258	0.0520765	0.0189807	0.00620845
10	4407327	10:4407327:G:A	G	A	G	0.47763	0.0512113	0.0188608	0.00676233
10	4407782	10:4407782:G:A	G	A	A	0.0247884	-0.127587	0.0593562	0.0318855
10	4408103	10:4408103:G:C	G	C	G	0.280532	0.0428229	0.0210956	0.0426848
10	4408226	10:4408226:T:C	T	C	T	0.480048	0.050913	0.0189399	0.0073311
10	4410401	10:4410401:G:T	G	T	G	0.285369	0.0441848	0.0210452	0.0360759
10	4413966	10:4413966:C:T	C	T	C	0.281137	0.0430559	0.0210325	0.0409655
10	4415550	10:4415550:C:T	C	T	T	0.489722	-0.0548885	0.0189874	0.00394437
10	4415882	10:4415882:G:A	G	A	G	0.309553	0.0431001	0.0204509	0.0353783
10	4416232	10:4416232:A:G	A	G	A	0.309553	0.0431001	0.0204509	0.0353783
10	4416389	10:4416389:T:C	T	C	C	0.489722	-0.0548885	0.0189874	0.00394437
10	4418571	10:4418571:A:T	A	T	T	0.489722	-0.0543247	0.0189896	0.00433362
10	4418869	10:4418869:T:C	T	C	T	0.310762	0.0433427	0.0204087	0.0339904
10	4419318	10:4419318:T:C	T	C	C	0.489722	-0.0543247	0.0189896	0.00433362
10	4419524	10:4419524:A:G	A	G	A	0.310762	0.0433427	0.0204087	0.0339904
10	4419830	10:4419830:G:A	G	A	G	0.310762	0.0433427	0.0204087	0.0339904
10	4420186	10:4420186:G:A	G	A	A	0.473398	-0.0571948	0.0188619	0.00250353
10	4420240	10:4420240:C:T	C	T	T	0.265417	0.0554188	0.0205563	0.00716261
10	4420314	10:4420314:A:G	A	G	G	0.159008	-0.0803186	0.0251576	0.00146367
10	4421518	10:4421518:T:G	T	G	T	0.322249	0.0461529	0.0199084	0.0206798
10	4423480	10:4423480:G:A	G	A	A	0.14208	-0.0962987	0.0263616	0.000275663
10	4428563	10:4428563:A:C	A	C	C	0.32104	0.0466995	0.0198919	0.0191281
10	4428895	10:4428895:C:T	C	T	T	0.134825	-0.0921414	0.0270001	0.000674914
10	4429378	10:4429378:A:C	A	C	C	0.32104	0.0466995	0.0198919	0.0191281
10	4429530	10:4429530:G:A	G	A	A	0.136034	-0.0882639	0.0266858	0.000982222
10	4431292	10:4431292:C:A	C	A	A	0.134825	-0.0799643	0.0269076	0.00304705
10	4431428	10:4431428:G:A	G	A	A	0.32104	0.0466995	0.0198919	0.0191281
10	4431716	10:4431716:G:A	G	A	A	0.32104	0.0466995	0.0198919	0.0191281
10	4431762	10:4431762:C:T	C	T	T	0.32104	0.0466995	0.0198919	0.0191281
10	4433913	10:4433913:C:T	C	T	T	0.319226	0.0463955	0.0198682	0.0197753
10	4434675	10:4434675:C:T	C	T	T	0.13422	-0.0844164	0.0269257	0.00177882
10	4465383	10:4465383:A:G	A	G	G	0.0362757	0.129106	0.0515	0.0123718
10	4484048	10:4484048:C:T	C	T	T	0.0362757	0.129106	0.0515	0.0123718
10	4500533	10:4500533:C:T	C	T	T	0.232769	-0.0485465	0.0222931	0.0297165
10	4500645	10:4500645:C:T	C	T	T	0.238815	-0.0494792	0.0221084	0.0254871
10	4507106	10:4507106:G:A	G	A	A	0.264208	-0.0424577	0.0215789	0.049456
10	4513834	10:4513834:T:G	T	G	G	0.233374	-0.0536852	0.0227474	0.0185054
10	4514019	10:4514019:G:A	G	A	A	0.233374	-0.0536852	0.0227474	0.0185054
10	4515146	10:4515146:G:A	G	A	A	0.233374	-0.0536852	0.0227474	0.0185054
10	4515486	10:4515486:G:A	G	A	A	0.233374	-0.0536852	0.0227474	0.0185054
10	4515637	10:4515637:G:T	G	T	T	0.233374	-0.0536852	0.0227474	0.0185054
10	4515698	10:4515698:C:A	C	A	A	0.265417	-0.0427584	0.0215798	0.0478791
10	4516008	10:4516008:T:C	T	C	C	0.233374	-0.0536852	0.0227474	0.0185054
10	4519171	10:4519171:C:T	C	T	T	0.0634825	-0.0770285	0.0388837	0.0479252
10	4533105	10:4533105:G:A	G	A	A	0.323458	0.0560902	0.0192959	0.00374941
10	4534369	10:4534369:T:A	T	A	A	0.359129	0.0458972	0.0189398	0.015595
10	4536385	10:4536385:A:T	A	T	T	0.147521	-0.0536478	0.0262872	0.0415876
10	4544612	10:4544612:T:C	T	C	C	0.487908	0.0565933	0.0186651	0.00250554
10	4548929	10:4548929:A:C	A	C	C	0.0211608	0.161151	0.0656199	0.0142628
10	4549669	10:4549669:G:T	G	T	T	0.342805	0.0396034	0.019374	0.0412577
10	4578685	10:4578685:T:C	T	C	C	0.0139057	-0.202364	0.0804158	0.0120436
10	4584557	10:4584557:T:C	T	C	C	0.0133011	-0.21783	0.0820709	0.00810439
10	4586141	10:4586141:T:C	T	C	C	0.0139057	-0.217022	0.0802825	0.00700918
10	4587181	10:4587181:A:G	A	G	G	0.0151149	-0.205416	0.0771092	0.00787425
10	4608763	10:4608763:G:C	G	C	G	0.204958	-0.0476431	0.0235968	0.0438065
10	4618895	10:4618895:T:G	T	G	G	0.02237	0.131282	0.063985	0.0405096
10	4638976	10:4638976:G:A	G	A	A	0.0108827	-0.189305	0.0909094	0.0376198
10	4668486	10:4668486:G:A	G	A	A	0.41838	0.0401045	0.0188781	0.0339358
10	4682728	10:4682728:T:C	T	C	C	0.0187424	-0.16783	0.0694928	0.0159502
10	4684455	10:4684455:T:C	T	C	C	0.478235	-0.0378619	0.0186533	0.0427018
10	4685231	10:4685231:T:C	T	C	T	0.441959	0.039737	0.0188092	0.0349333
10	4685715	10:4685715:G:T	G	T	T	0.480048	-0.0385868	0.0185726	0.0380547
10	4687532	10:4687532:G:A	G	A	G	0.444982	-0.0421599	0.018781	0.0250455
10	4687779	10:4687779:C:A	C	A	C	0.444982	-0.0421599	0.018781	0.0250455
10	4688175	10:4688175:G:A	G	A	G	0.446796	-0.0411166	0.0187901	0.0289362
10	4688377	10:4688377:C:A	C	A	C	0.444982	-0.0421599	0.018781	0.0250455
10	4688963	10:4688963:G:C	G	C	G	0.223096	-0.0457737	0.0229098	0.0460468
10	4689842	10:4689842:T:G	T	G	T	0.220073	-0.0453946	0.0231029	0.0497646
10	4691658	10:4691658:G:A	G	A	G	0.2237	-0.0454361	0.022907	0.0476442
10	4691970	10:4691970:A:G	A	G	G	0.207376	-0.0488343	0.0235027	0.0380369
10	4692612	10:4692612:A:G	A	G	A	0.445586	-0.0432241	0.0187951	0.0217122
10	4693554	10:4693554:C:A	C	A	C	0.445586	-0.0432241	0.0187951	0.0217122
10	4693742	10:4693742:A:C	A	C	A	0.445586	-0.0432241	0.0187951	0.0217122
10	4694022	10:4694022:G:A	G	A	G	0.445586	-0.0432241	0.0187951	0.0217122
10	4694133	10:4694133:C:T	C	T	C	0.445586	-0.0432241	0.0187951	0.0217122
10	4695051	10:4695051:C:T	C	T	C	0.446191	-0.0443398	0.01881	0.0186453
10	4695661	10:4695661:A:G	A	G	G	0.207981	-0.0504049	0.0234894	0.0321775
10	4700454	10:4700454:T:C	T	C	T	0.444982	-0.0443618	0.0187761	0.0183765
10	4700968	10:4700968:A:G	A	G	G	0.32769	0.0496702	0.0196739	0.0117683
10	4701546	10:4701546:A:C	A	C	A	0.222491	-0.0478533	0.02299	0.0376999
10	4702299	10:4702299:G:A	G	A	G	0.445586	-0.0435309	0.0187955	0.0208022
10	4703267	10:4703267:G:T	G	T	G	0.222491	-0.0478533	0.02299	0.0376999
10	4703844	10:4703844:C:G	C	G	C	0.222491	-0.0478533	0.02299	0.0376999
10	4704709	10:4704709:A:C	A	C	A	0.444377	-0.0424468	0.0188097	0.0242926
10	4705044	10:4705044:A:G	A	G	G	0.207376	-0.0484378	0.023591	0.0403663
10	4718920	10:4718920:C:A	C	A	A	0.128779	-0.0822164	0.0284542	0.00396114
10	4726260	10:4726260:C:T	C	T	T	0.019347	-0.156151	0.068593	0.0230735
10	4734260	10:4734260:G:A	G	A	A	0.429867	-0.039015	0.0191825	0.0422849
10	4745413	10:4745413:A:T	A	T	T	0.041717	-0.0953751	0.0480094	0.0472999
10	4813949	10:4813949:A:G	A	G	G	0.177751	-0.0554996	0.0247737	0.0253413
10	4825490	10:4825490:C:T	C	T	T	0.0181378	0.15331	0.0707443	0.030514
10	4835944	10:4835944:A:G	A	G	G	0.32769	0.0397331	0.0195746	0.0426963
10	4842046	10:4842046:C:T	C	T	T	0.314389	0.045421	0.0197215	0.0215217
10	4842959	10:4842959:G:C	G	C	C	0.312576	0.0419931	0.0198164	0.0343814
10	4845294	10:4845294:A:G	A	G	G	0.0429262	-0.102654	0.0457819	0.025213
10	4854499	10:4854499:T:C	T	C	C	0.0368803	0.120988	0.0496275	0.0149837
10	4858459	10:4858459:C:T	C	T	T	0.0362757	0.115689	0.0500192	0.0209751
10	4866228	10:4866228:T:C	T	C	C	0.0374849	0.117675	0.0492988	0.0172139
10	4868445	10:4868445:G:T	G	T	G	0.125756	-0.059868	0.0283443	0.0349737
10	4870644	10:4870644:G:A	G	A	G	0.0634825	-0.0771956	0.0390291	0.0482745
10	4877459	10:4877459:A:C	A	C	C	0.0429262	-0.0991792	0.0458006	0.0306403
10	4879568	10:4879568:A:C	A	C	C	0.0229746	0.137699	0.0631532	0.029512
10	4893851	10:4893851:G:C	G	C	G	0.0634825	-0.0771956	0.0390291	0.0482745
10	4920413	10:4920413:G:C	G	C	C	0.0374849	0.120807	0.0493092	0.0144942
10	4953396	10:4953396:T:C	T	C	T	0.160218	0.052258	0.0258789	0.043778
10	4954470	10:4954470:G:T	G	T	T	0.0677146	-0.097868	0.0376246	0.00945809
10	4987699	10:4987699:A:G	A	G	G	0.0157195	-0.179706	0.0756452	0.0177472
10	5030355	10:5030355:C:T	C	T	T	0.0187424	-0.146587	0.0695757	0.0354315
10	5031079	10:5031079:C:G	C	G	G	0.0308343	-0.110733	0.055035	0.0445423
10	5032015	10:5032015:C:T	C	T	T	0.025393	-0.127577	0.0601981	0.0343662
10	5034833	10:5034833:A:G	A	G	G	0.025393	-0.127577	0.0601981	0.0343662
10	5035812	10:5035812:T:C	T	C	C	0.0350665	-0.160213	0.0497912	0.001343
10	5036369	10:5036369:A:C	A	C	C	0.025393	-0.127577	0.0601981	0.0343662
10	5040097	10:5040097:A:G	A	G	G	0.0272068	-0.131231	0.0582289	0.0244777
10	5040441	10:5040441:C:T	C	T	T	0.0272068	-0.131231	0.0582289	0.0244777
10	5040737	10:5040737:A:T	A	T	T	0.0272068	-0.131231	0.0582289	0.0244777
10	5041033	10:5041033:C:T	C	T	T	0.025393	-0.127577	0.0601981	0.0343662
10	5041680	10:5041680:A:G	A	G	G	0.0272068	-0.131231	0.0582289	0.0244777
10	5043370	10:5043370:G:A	G	A	A	0.0272068	-0.131231	0.0582289	0.0244777
10	5043821	10:5043821:A:T	A	T	T	0.0272068	-0.131231	0.0582289	0.0244777
10	5049551	10:5049551:A:G	A	G	G	0.025393	-0.127577	0.0601981	0.0343662
10	5051571	10:5051571:C:A	C	A	A	0.025393	-0.133493	0.0601893	0.0268355
10	5055699	10:5055699:G:A	G	A	A	0.497582	-0.0442497	0.0185066	0.0170259
10	5057814	10:5057814:C:G	C	G	G	0.496372	-0.0415777	0.0185141	0.0249866
10	5094868	10:5094868:T:C	T	C	C	0.251511	0.0420129	0.0211852	0.0476864
10	5095547	10:5095547:C:T	C	T	T	0.274486	0.0437632	0.0207976	0.0356608
10	5096621	10:5096621:C:G	C	G	G	0.251511	0.0431888	0.0212292	0.0422319
10	5097335	10:5097335:T:A	T	A	A	0.274486	0.0449055	0.0208393	0.0314641
10	5097963	10:5097963:G:A	G	A	A	0.275091	0.0453561	0.0208412	0.0298196
10	5098361	10:5098361:C:T	C	T	T	0.250907	0.0422911	0.0212975	0.0473957
10	5098836	10:5098836:C:T	C	T	C	0.319831	-0.0409235	0.0197869	0.0389331
10	5099528	10:5099528:C:T	C	T	T	0.0677146	0.0857977	0.0374905	0.022361
10	5100758	10:5100758:C:G	C	G	G	0.272068	0.045695	0.0209851	0.0297282
10	5101083	10:5101083:G:A	G	A	A	0.271463	0.0478154	0.0210407	0.0233134
10	5101104	10:5101104:C:T	C	T	T	0.270859	0.0477415	0.0210379	0.0235085
10	5101815	10:5101815:G:A	G	A	A	0.270254	0.0472972	0.0210354	0.0248121
10	5101939	10:5101939:G:A	G	A	A	0.24607	0.0477786	0.0215147	0.0266411
10	5103492	10:5103492:C:G	C	G	G	0.247279	0.0425207	0.0214583	0.0478626
10	5107388	10:5107388:T:G	T	G	G	0.0151149	-0.160445	0.0771675	0.0379106
10	5115032	10:5115032:C:T	C	T	T	0.0114873	-0.17542	0.0837599	0.0365376
10	5115529	10:5115529:T:G	T	G	G	0.0308343	-0.141892	0.0528511	0.007405
10	5115891	10:5115891:G:T	G	T	G	0.272672	-0.0602812	0.0206074	0.003537
10	5117272	10:5117272:G:T	G	T	T	0.278718	-0.0424779	0.0211947	0.04538
10	5130126	10:5130126:C:A	C	A	A	0.229746	-0.0454037	0.0222071	0.0412172
10	5130783	10:5130783:T:A	T	A	A	0.229141	-0.0437203	0.0222145	0.0493933
10	5141440	10:5141440:C:T	C	T	T	0.0229746	0.129692	0.0634243	0.04119
10	5143902	10:5143902:T:C	T	C	C	0.23156	-0.0437646	0.0221998	0.0490142
10	5143935	10:5143935:A:C	A	C	C	0.23156	-0.0437646	0.0221998	0.0490142
10	5144063	10:5144063:C:G	C	G	G	0.23156	-0.0437646	0.0221998	0.0490142
10	5144073	10:5144073:A:T	A	T	T	0.23156	-0.0437646	0.0221998	0.0490142
10	5144969	10:5144969:C:T	C	T	T	0.23156	-0.0437646	0.0221998	0.0490142
10	5145264	10:5145264:A:G	A	G	G	0.23156	-0.0437646	0.0221998	0.0490142
10	5145271	10:5145271:A:G	A	G	G	0.23156	-0.0437646	0.0221998	0.0490142
10	5145314	10:5145314:C:T	C	T	T	0.23156	-0.0437646	0.0221998	0.0490142
10	5145369	10:5145369:C:T	C	T	T	0.23156	-0.0437646	0.0221998	0.0490142
10	5145433	10:5145433:G:A	G	A	A	0.23156	-0.0437646	0.0221998	0.0490142
10	5145606	10:5145606:T:A	T	A	A	0.23156	-0.0437646	0.0221998	0.0490142
10	5145826	10:5145826:G:C	G	C	C	0.23156	-0.0437646	0.0221998	0.0490142
10	5146266	10:5146266:G:A	G	A	A	0.23156	-0.0437646	0.0221998	0.0490142
10	5146488	10:5146488:C:T	C	T	T	0.23156	-0.0437646	0.0221998	0.0490142
10	5146569	10:5146569:A:G	A	G	G	0.23156	-0.0437646	0.0221998	0.0490142
10	5146667	10:5146667:C:A	C	A	A	0.23156	-0.0437646	0.0221998	0.0490142
10	5147044	10:5147044:T:C	T	C	C	0.23156	-0.0437646	0.0221998	0.0490142
10	5147167	10:5147167:G:C	G	C	C	0.23156	-0.0437646	0.0221998	0.0490142
10	5147205	10:5147205:G:T	G	T	T	0.23156	-0.0437646	0.0221998	0.0490142
10	5147208	10:5147208:T:G	T	G	G	0.23156	-0.0437646	0.0221998	0.0490142
10	5147408	10:5147408:A:G	A	G	G	0.232164	-0.0461328	0.0221909	0.037936
10	5147579	10:5147579:A:G	A	G	G	0.23156	-0.0437646	0.0221998	0.0490142
10	5147909	10:5147909:G:A	G	A	G	0.420193	0.041991	0.0189858	0.0272622
10	5149303	10:5149303:T:C	T	C	C	0.23156	-0.0437646	0.0221998	0.0490142
10	5149413	10:5149413:T:C	T	C	C	0.23156	-0.0437646	0.0221998	0.0490142
10	5149427	10:5149427:T:C	T	C	C	0.23156	-0.0437646	0.0221998	0.0490142
10	5149703	10:5149703:G:A	G	A	G	0.419589	0.0415815	0.0189734	0.0286915
10	5149913	10:5149913:G:C	G	C	C	0.0217654	0.135101	0.0650889	0.0382391
10	5150398	10:5150398:G:A	G	A	A	0.230955	-0.0448731	0.0221977	0.0435503
10	5151571	10:5151571:A:G	A	G	G	0.232164	-0.0455305	0.0220223	0.039003
10	5156664	10:5156664:A:G	A	G	G	0.232164	-0.0455305	0.0220223	0.039003
10	5157337	10:5157337:C:T	C	T	T	0.225514	-0.0455436	0.0221305	0.0399102
10	5160832	10:5160832:G:A	G	A	A	0.0229746	0.129692	0.0634243	0.04119
10	5161467	10:5161467:G:T	G	T	T	0.224909	-0.0462338	0.0221329	0.0370229
10	5161718	10:5161718:T:C	T	C	C	0.232164	-0.0455305	0.0220223	0.039003
10	5161955	10:5161955:A:G	A	G	G	0.232164	-0.0455305	0.0220223	0.039003
10	5163775	10:5163775:G:A	G	A	A	0.224909	-0.0462338	0.0221329	0.0370229
10	5165687	10:5165687:G:A	G	A	A	0.232164	-0.0455305	0.0220223	0.039003
10	5169222	10:5169222:A:C	A	C	C	0.224305	-0.0449042	0.02214	0.0428632
10	5171154	10:5171154:C:T	C	T	T	0.224305	-0.0449042	0.02214	0.0428632
10	5172239	10:5172239:A:G	A	G	G	0.23156	-0.0442124	0.0220289	0.0450752
10	5173746	10:5173746:C:T	C	T	T	0.23156	-0.0442124	0.0220289	0.0450752
10	5175450	10:5175450:A:G	A	G	G	0.23156	-0.0442124	0.0220289	0.0450752
10	5175598	10:5175598:T:G	T	G	G	0.23156	-0.0442124	0.0220289	0.0450752
10	5176358	10:5176358:G:A	G	A	A	0.224305	-0.0449042	0.02214	0.0428632
10	5176727	10:5176727:A:C	A	C	C	0.224305	-0.0449042	0.02214	0.0428632
10	5176783	10:5176783:C:T	C	T	T	0.224305	-0.0449042	0.02214	0.0428632
10	5180007	10:5180007:C:T	C	T	T	0.0290206	-0.119238	0.0572123	0.0374567
10	5180024	10:5180024:C:T	C	T	T	0.0217654	0.135101	0.0650889	0.0382391
10	5180633	10:5180633:G:A	G	A	A	0.224305	-0.0449042	0.02214	0.0428632
10	5180736	10:5180736:C:T	C	T	T	0.224305	-0.0449042	0.02214	0.0428632
10	5197881	10:5197881:A:G	A	G	G	0.230955	-0.0462981	0.022027	0.0358682
10	5202221	10:5202221:G:A	G	A	A	0.2237	-0.0470157	0.022139	0.0339977
10	5203316	10:5203316:G:A	G	A	A	0.0120919	-0.184459	0.0859804	0.0322168
10	5213666	10:5213666:A:G	A	G	A	0.229141	-0.0488591	0.022027	0.0268181
10	5221724	10:5221724:T:C	T	C	C	0.0126965	-0.172368	0.0839842	0.0404494
10	5224555	10:5224555:C:T	C	T	T	0.0169287	-0.162109	0.0736099	0.0279239
10	5224725	10:5224725:A:T	A	T	A	0.223096	-0.0486464	0.0221372	0.0282644
10	5236719	10:5236719:C:G	C	G	G	0.070133	0.0774724	0.0363088	0.0331628
10	5245256	10:5245256:C:T	C	T	T	0.0713422	0.0750781	0.0360888	0.0378016
10	5253868	10:5253868:G:C	G	C	C	0.0719468	0.0717501	0.0359785	0.0464554
10	5264321	10:5264321:G:A	G	A	A	0.0725514	0.0725821	0.0358688	0.0433407
10	5277587	10:5277587:G:A	G	A	A	0.0525998	-0.0886714	0.0408554	0.0302651
10	5300050	10:5300050:G:A	G	A	A	0.0120919	-0.189073	0.0819014	0.0212171
10	5328031	10:5328031:G:A	G	A	A	0.0296252	0.11217	0.0561858	0.0462201
10	5340324	10:5340324:C:T	C	T	T	0.0102781	-0.238646	0.0878333	0.00672577
10	5340722	10:5340722:G:C	G	C	C	0.0235792	0.143667	0.0626298	0.022048
10	5358056	10:5358056:A:T	A	T	T	0.0181378	-0.142883	0.0708232	0.0439732
10	5372235	10:5372235:C:T	C	T	T	0.115478	0.0604626	0.0296238	0.0415689
10	5372537	10:5372537:G:T	G	T	T	0.114268	0.0604628	0.0297383	0.0423572
10	5375350	10:5375350:G:A	G	A	A	0.114268	0.0604628	0.0297383	0.0423572
10	5375467	10:5375467:C:A	C	A	A	0.114268	0.0604628	0.0297383	0.0423572
10	5375758	10:5375758:C:T	C	T	T	0.114268	0.0604628	0.0297383	0.0423572
10	5375877	10:5375877:T:C	T	C	C	0.154776	0.0514419	0.0261165	0.0492077
10	5376237	10:5376237:C:A	C	A	A	0.154776	0.0514419	0.0261165	0.0492077
10	5376275	10:5376275:T:C	T	C	C	0.154776	0.0514419	0.0261165	0.0492077
10	5376528	10:5376528:A:T	A	T	T	0.154776	0.0514419	0.0261165	0.0492077
10	5376578	10:5376578:C:T	C	T	T	0.154776	0.0514419	0.0261165	0.0492077
10	5376992	10:5376992:C:T	C	T	T	0.114268	0.0604628	0.0297383	0.0423572
10	5386218	10:5386218:T:G	T	G	G	0.0102781	-0.23003	0.093432	0.0140211
10	5390844	10:5390844:G:C	G	C	C	0.113059	0.0626191	0.0298193	0.0360379
10	5393240	10:5393240:T:G	T	G	G	0.113664	0.0591515	0.0296924	0.0466868
10	5404923	10:5404923:T:C	T	C	C	0.0199516	-0.129187	0.0654679	0.0487979
10	5434738	10:5434738:G:A	G	A	G	0.0441354	-0.0881079	0.0446292	0.0486917
10	5525590	10:5525590:T:A	T	A	A	0.0320435	-0.128018	0.0539695	0.0179197
10	5565053	10:5565053:G:A	G	A	A	0.206167	-0.0479364	0.0233337	0.0402552
10	5565404	10:5565404:C:A	C	A	A	0.0483676	0.107289	0.0443715	0.0158241
10	5567695	10:5567695:G:A	G	A	G	0.0538089	0.0864539	0.0418612	0.0392128
10	5603607	10:5603607:C:T	C	T	T	0.0489722	-0.0906288	0.0433206	0.0367413
10	5611328	10:5611328:T:A	T	A	A	0.0314389	-0.126316	0.054685	0.021142
10	5632060	10:5632060:G:A	G	A	A	0.282346	-0.049222	0.0205272	0.0167124
10	5633662	10:5633662:A:T	A	T	T	0.0181378	0.162828	0.070685	0.0214964
10	5634547	10:5634547:G:A	G	A	A	0.277509	-0.0489472	0.0205423	0.0174108
10	5635856	10:5635856:G:A	G	A	A	0.277509	-0.0489472	0.0205423	0.0174108
10	5640283	10:5640283:G:C	G	C	C	0.278114	-0.0485604	0.0204887	0.0180133
10	5642040	10:5642040:G:A	G	A	A	0.37243	-0.043408	0.0190042	0.022619
10	5642416	10:5642416:G:C	G	C	C	0.370012	-0.0458305	0.0190958	0.0166157
10	5642423	10:5642423:G:A	G	A	A	0.370617	-0.044636	0.0190622	0.0194401
10	5642442	10:5642442:A:T	A	T	T	0.371221	-0.0445114	0.0190745	0.0198596
10	5643511	10:5643511:C:T	C	T	T	0.371826	-0.042903	0.0189936	0.0241572
10	5643818	10:5643818:C:T	C	T	T	0.360943	-0.0470913	0.0191055	0.0139126
10	5644372	10:5644372:A:G	A	G	G	0.360943	-0.0470913	0.0191055	0.0139126
10	5644392	10:5644392:C:T	C	T	T	0.360943	-0.0470913	0.0191055	0.0139126
10	5646191	10:5646191:G:A	G	A	A	0.307134	-0.042935	0.0196102	0.0288473
10	5646337	10:5646337:G:A	G	A	A	0.307134	-0.042935	0.0196102	0.0288473
10	5646485	10:5646485:C:G	C	G	G	0.30653	-0.0456139	0.0197569	0.0212053
10	5646767	10:5646767:C:T	C	T	T	0.314389	-0.0420541	0.0195853	0.0320675
10	5646999	10:5646999:C:T	C	T	T	0.331923	-0.0413244	0.0193505	0.03301
10	5647078	10:5647078:C:T	C	T	T	0.312576	-0.0437688	0.0196133	0.0259117
10	5647407	10:5647407:T:G	T	G	G	0.438936	-0.0411734	0.0188296	0.0290514
10	5647854	10:5647854:T:C	T	C	C	0.457074	-0.0408012	0.018829	0.0305276
10	5647863	10:5647863:T:C	T	C	C	0.456469	-0.0413411	0.018808	0.0282235
10	5647942	10:5647942:A:C	A	C	C	0.456469	-0.0413411	0.018808	0.0282235
10	5648019	10:5648019:G:C	G	C	C	0.438936	-0.0411734	0.0188296	0.0290514
10	5648101	10:5648101:C:G	C	G	G	0.456469	-0.0413411	0.018808	0.0282235
10	5648381	10:5648381:T:C	T	C	C	0.441959	-0.0404755	0.0188265	0.0318536
10	5648787	10:5648787:G:A	G	A	A	0.46312	-0.0417114	0.0187916	0.026713
10	5648966	10:5648966:A:G	A	G	G	0.446191	-0.0409728	0.0188136	0.0297028
10	5649098	10:5649098:A:G	A	G	G	0.445586	-0.0414664	0.0187955	0.0276476
10	5649277	10:5649277:G:A	G	A	A	0.460701	-0.0405645	0.0187636	0.0309169
10	5650193	10:5650193:C:T	C	T	T	0.309553	-0.0413849	0.0196405	0.0354103
10	5651351	10:5651351:G:A	G	A	A	0.0380895	0.0992246	0.0498484	0.0468646
10	5652469	10:5652469:G:C	G	C	C	0.0374849	-0.114044	0.0493595	0.0211087
10	5653294	10:5653294:A:G	A	G	G	0.458283	-0.046099	0.0186994	0.0138951
10	5653450	10:5653450:A:G	A	G	G	0.311971	-0.0486425	0.0195507	0.0130432
10	5654742	10:5654742:A:G	A	G	G	0.374849	-0.0539085	0.0189698	0.00459716
10	5680510	10:5680510:G:A	G	A	A	0.0108827	-0.204621	0.0857395	0.0172335
10	5682536	10:5682536:G:A	G	A	A	0.019347	-0.245425	0.0681961	0.000338859
10	5691769	10:5691769:G:A	G	A	A	0.0151149	-0.174226	0.074286	0.0192475
10	5700815	10:5700815:A:G	A	G	G	0.073156	0.07267	0.0348097	0.0371388
10	5711820	10:5711820:G:A	G	A	A	0.0429262	-0.103512	0.0464421	0.0260943
10	5721362	10:5721362:G:C	G	C	C	0.0108827	0.231088	0.090588	0.0109228
10	5723837	10:5723837:A:G	A	G	G	0.0290206	-0.110893	0.0555694	0.0463095
10	5824823	10:5824823:G:C	G	C	C	0.0157195	-0.213845	0.0760028	0.00501547
10	5830490	10:5830490:C:T	C	T	T	0.0102781	0.250664	0.0930502	0.00720741
10	5883033	10:5883033:A:G	A	G	A	0.44075	-0.0414277	0.0187214	0.0271827
10	5917353	10:5917353:C:T	C	T	T	0.0199516	0.138884	0.0635858	0.0292303
10	5927403	10:5927403:G:C	G	C	G	0.441959	0.0402896	0.0187892	0.0323021
10	5932187	10:5932187:C:A	C	A	C	0.452237	0.0378323	0.0186006	0.0422803
10	5939059	10:5939059:A:G	A	G	G	0.3289	0.0402602	0.0203551	0.0482751
10	5960499	10:5960499:A:G	A	G	G	0.190447	-0.0476478	0.0239214	0.0467183
10	5969931	10:5969931:A:G	A	G	G	0.0126965	-0.161911	0.0802435	0.0439428
10	5982082	10:5982082:A:C	A	C	C	0.0181378	-0.217118	0.0704272	0.00211874
10	6028302	10:6028302:T:C	T	C	C	0.0139057	-0.207521	0.0809859	0.0105716
10	6071808	10:6071808:C:T	C	T	T	0.019347	-0.136197	0.0684968	0.0471028
10	6072760	10:6072760:G:T	G	T	T	0.019347	-0.136197	0.0684968	0.0471028
10	6176145	10:6176145:G:A	G	A	A	0.0126965	-0.18483	0.0839497	0.0279662
10	6225187	10:6225187:G:C	G	C	C	0.386336	-0.0484754	0.0191384	0.0114981
10	6235207	10:6235207:G:A	G	A	A	0.0145103	0.20579	0.0786777	0.00907076
10	6244885	10:6244885:G:A	G	A	A	0.0544135	-0.108478	0.040441	0.00745697
10	6251691	10:6251691:G:A	G	A	A	0.0707376	-0.0971492	0.036228	0.00747421
10	6259619	10:6259619:A:C	A	C	C	0.0139057	-0.221686	0.0802824	0.00588537
10	6286606	10:6286606:A:G	A	G	A	0.0840387	-0.0698669	0.0328978	0.0339892
10	6286814	10:6286814:C:T	C	T	T	0.0278114	0.167689	0.0596571	0.00505853
10	6286942	10:6286942:G:A	G	A	G	0.0840387	-0.0698669	0.0328978	0.0339892
10	6287695	10:6287695:G:A	G	A	G	0.0840387	-0.0698669	0.0328978	0.0339892
10	6287865	10:6287865:T:G	T	G	T	0.0846433	-0.0696091	0.0328173	0.0342123
10	6305553	10:6305553:A:G	A	G	A	0.295647	0.0441505	0.0200338	0.0278153
10	6305752	10:6305752:G:T	G	T	T	0.295042	0.04376	0.0200231	0.0291362
10	6306312	10:6306312:T:C	T	C	T	0.295647	0.0441505	0.0200338	0.0278153
10	6307423	10:6307423:A:C	A	C	A	0.340992	0.0410704	0.0195474	0.0359401
10	6307507	10:6307507:A:T	A	T	T	0.310762	0.0414345	0.0198932	0.0375743
10	6307906	10:6307906:T:A	T	A	T	0.311366	0.041824	0.0199053	0.0359327
10	6307968	10:6307968:C:A	C	A	C	0.311366	0.041824	0.0199053	0.0359327
10	6308484	10:6308484:G:A	G	A	A	0.310762	0.0414345	0.0198932	0.0375743
10	6308646	10:6308646:A:G	A	G	A	0.310762	0.0404106	0.0199067	0.0426786
10	6322259	10:6322259:C:T	C	T	T	0.0175333	0.193481	0.0717351	0.00713681
10	6332951	10:6332951:C:T	C	T	T	0.02237	0.204633	0.0648968	0.00167364
10	6337554	10:6337554:G:A	G	A	A	0.0259976	-0.120634	0.0595992	0.0432849
10	6344926	10:6344926:G:A	G	A	A	0.028416	0.195006	0.0576567	0.000753181
10	6351413	10:6351413:C:T	C	T	T	0.0175333	-0.150691	0.0694235	0.030247
10	6353669	10:6353669:A:C	A	C	C	0.0108827	-0.195253	0.0905128	0.0312813
10	6365947	10:6365947:A:G	A	G	G	0.0157195	0.155731	0.0777951	0.045634
10	6383945	10:6383945:A:G	A	G	G	0.025393	-0.118388	0.0587859	0.0443479
10	6398029	10:6398029:T:G	T	G	G	0.0362757	0.103048	0.0485048	0.0339278
10	6437202	10:6437202:C:T	C	T	C	0.491536	-0.0421691	0.0185791	0.0234848
10	6437269	10:6437269:G:A	G	A	G	0.461911	-0.0462465	0.0185022	0.0126307
10	6438852	10:6438852:A:C	A	C	C	0.48549	0.0480958	0.0187532	0.0105045
10	6439151	10:6439151:C:T	C	T	T	0.454655	0.041686	0.0187254	0.0262737
10	6439192	10:6439192:G:T	G	T	T	0.454655	0.041686	0.0187254	0.0262737
10	6440491	10:6440491:T:C	T	C	C	0.481258	0.0455332	0.0187523	0.0153907
10	6441755	10:6441755:T:C	T	C	C	0.480653	0.0456356	0.0187755	0.0152876
10	6443404	10:6443404:G:A	G	A	A	0.478235	0.0447762	0.0188782	0.0179298
10	6445160	10:6445160:T:C	T	C	C	0.121524	-0.059168	0.0293717	0.0442877
10	6447553	10:6447553:C:T	C	T	T	0.213422	-0.05362	0.0230459	0.0202258
10	6450596	10:6450596:C:T	C	T	T	0.213422	-0.0553202	0.0231292	0.0169907
10	6452716	10:6452716:G:A	G	A	A	0.473398	-0.048992	0.0188132	0.00937741
10	6453307	10:6453307:T:G	T	G	G	0.459492	0.0430707	0.0190901	0.0243224
10	6453487	10:6453487:A:C	A	C	C	0.459492	0.0430707	0.0190901	0.0243224
10	6453580	10:6453580:C:T	C	T	T	0.212817	-0.0538313	0.0231373	0.0202293
10	6454264	10:6454264:C:T	C	T	T	0.244256	-0.0510546	0.0222347	0.0219181
10	6455135	10:6455135:T:C	T	C	T	0.461911	0.0435989	0.0191661	0.0231757
10	6455854	10:6455854:G:C	G	C	C	0.212213	-0.0537826	0.0231442	0.0203794
10	6455930	10:6455930:C:T	C	T	T	0.212213	-0.0537826	0.0231442	0.0203794
10	6456059	10:6456059:G:A	G	A	A	0.459492	0.0430707	0.0190901	0.0243224
10	6456073	10:6456073:G:C	G	C	C	0.24607	-0.0500698	0.0220896	0.0236705
10	6456346	10:6456346:G:A	G	A	A	0.243652	-0.0509893	0.0222368	0.0220993
10	6456615	10:6456615:T:C	T	C	C	0.24607	-0.0500698	0.0220896	0.0236705
10	6456786	10:6456786:A:G	A	G	G	0.24607	-0.0500698	0.0220896	0.0236705
10	6457159	10:6457159:C:A	C	A	A	0.210399	-0.0549974	0.0232493	0.0182353
10	6457188	10:6457188:A:G	A	G	G	0.244256	-0.0510708	0.0221653	0.0214669
10	6457303	10:6457303:C:T	C	T	T	0.212213	-0.0537826	0.0231442	0.0203794
10	6457505	10:6457505:A:G	A	G	G	0.459492	0.0430707	0.0190901	0.0243224
10	6457597	10:6457597:C:T	C	T	C	0.459492	0.0430707	0.0190901	0.0243224
10	6457666	10:6457666:C:A	C	A	A	0.212213	-0.0537826	0.0231442	0.0203794
10	6458390	10:6458390:A:G	A	G	G	0.459492	0.0430707	0.0190901	0.0243224
10	6458762	10:6458762:A:G	A	G	A	0.192866	-0.0494191	0.0237887	0.0380732
10	6459820	10:6459820:T:C	T	C	C	0.123942	-0.0578368	0.0290312	0.0466776
10	6465273	10:6465273:A:G	A	G	G	0.23942	-0.044195	0.0218176	0.0431236
10	6465377	10:6465377:A:G	A	G	G	0.123337	-0.0596459	0.0290727	0.0405247
10	6466845	10:6466845:C:A	C	A	A	0.476421	0.0413512	0.0189353	0.0292588
10	6467975	10:6467975:T:G	T	G	G	0.478235	0.04361	0.018949	0.0216169
10	6468622	10:6468622:T:C	T	C	C	0.47763	0.0428566	0.0189297	0.0238356
10	6469155	10:6469155:G:T	G	T	G	0.47763	0.0428566	0.0189297	0.0238356
10	6469324	10:6469324:C:T	C	T	T	0.241838	-0.0433754	0.021673	0.0456831
10	6469673	10:6469673:C:T	C	T	T	0.23942	-0.044195	0.0218176	0.0431236
10	6471961	10:6471961:C:T	C	T	T	0.477025	0.0405639	0.0189075	0.032215
10	6472247	10:6472247:C:A	C	A	A	0.47763	0.0400118	0.0188869	0.0344333
10	6475698	10:6475698:A:C	A	C	C	0.482467	0.0433048	0.0189524	0.0225721
10	6475866	10:6475866:G:A	G	A	A	0.47763	0.0410737	0.0188793	0.0298706
10	6475947	10:6475947:C:T	C	T	T	0.443773	0.0372472	0.0189337	0.0494921
10	6476945	10:6476945:C:T	C	T	T	0.473398	0.0388583	0.0188816	0.0399059
10	6477903	10:6477903:C:T	C	T	T	0.472189	0.0394942	0.0189271	0.0372277
10	6482807	10:6482807:G:C	G	C	C	0.495163	0.0407522	0.0190655	0.0328539
10	6504676	10:6504676:A:G	A	G	G	0.0918984	0.0835619	0.0337031	0.013362
10	6504949	10:6504949:A:G	A	G	G	0.0918984	0.0835619	0.0337031	0.013362
10	6519617	10:6519617:G:A	G	A	A	0.0175333	0.144772	0.0719618	0.0445688
10	6531083	10:6531083:T:A	T	A	A	0.244256	0.046906	0.0216087	0.03024
10	6531225	10:6531225:T:C	T	C	C	0.0338573	-0.129011	0.0533003	0.0157177
10	6545335	10:6545335:G:A	G	A	A	0.0259976	-0.132728	0.0604683	0.028443
10	6545353	10:6545353:A:G	A	G	G	0.0259976	-0.132728	0.0604683	0.028443
10	6545763	10:6545763:G:C	G	C	C	0.0259976	-0.132728	0.0604683	0.028443
10	6546895	10:6546895:T:G	T	G	G	0.0259976	-0.132728	0.0604683	0.028443
10	6566735	10:6566735:T:C	T	C	C	0.229141	-0.0522657	0.021363	0.0146321
10	6619700	10:6619700:C:A	C	A	A	0.0126965	0.173161	0.084026	0.039637
10	6622107	10:6622107:T:C	T	C	C	0.128174	0.057388	0.0285756	0.0449404
10	6629962	10:6629962:T:A	T	A	A	0.0102781	-0.243536	0.096879	0.0121337
10	6631861	10:6631861:G:A	G	A	A	0.025393	-0.152162	0.0613788	0.0133728
10	6648730	10:6648730:C:T	C	T	T	0.0278114	-0.12944	0.0586937	0.0277071
10	6654658	10:6654658:C:A	C	A	A	0.0139057	0.214925	0.0865966	0.0132672
10	6693390	10:6693390:A:T	A	T	T	0.477025	0.0431392	0.0194119	0.0265347
10	6693489	10:6693489:G:A	G	A	A	0.019347	-0.209414	0.0685876	0.00233697
10	6694904	10:6694904:G:A	G	A	A	0.449214	0.0477909	0.0196646	0.0152997
10	6702025	10:6702025:C:T	C	T	T	0.37364	0.0452832	0.0204314	0.0269411
10	6753798	10:6753798:G:A	G	A	G	0.0610641	0.0890162	0.0386239	0.0214327
10	6755009	10:6755009:C:T	C	T	C	0.0610641	0.0890162	0.0386239	0.0214327
10	6760970	10:6760970:A:C	A	C	C	0.0622733	0.0951254	0.0383057	0.0132151
10	6760977	10:6760977:A:G	A	G	G	0.0622733	0.0951254	0.0383057	0.0132151
10	6761585	10:6761585:T:C	T	C	C	0.0622733	0.0951254	0.0383057	0.0132151
10	6761971	10:6761971:C:T	C	T	T	0.0622733	0.0951254	0.0383057	0.0132151
10	6763038	10:6763038:A:G	A	G	G	0.0622733	0.0951254	0.0383057	0.0132151
10	6764580	10:6764580:T:C	T	C	C	0.0562273	0.0819593	0.0399288	0.0404246
10	6765495	10:6765495:G:T	G	T	T	0.0622733	0.0951254	0.0383057	0.0132151
10	6765693	10:6765693:G:A	G	A	A	0.0622733	0.0951254	0.0383057	0.0132151
10	6766162	10:6766162:G:A	G	A	A	0.0562273	0.0819593	0.0399288	0.0404246
10	6767306	10:6767306:G:A	G	A	G	0.394196	0.044303	0.0189555	0.0196678
10	6768893	10:6768893:G:A	G	A	A	0.0991536	0.0685569	0.0319731	0.0323095
10	6771594	10:6771594:C:T	C	T	T	0.0622733	0.0951254	0.0383057	0.0132151
10	6771957	10:6771957:C:T	C	T	C	0.397219	0.039585	0.0188473	0.0360074
10	6772575	10:6772575:A:C	A	C	C	0.0622733	0.0951254	0.0383057	0.0132151
10	6773324	10:6773324:G:A	G	A	A	0.0628779	0.0961415	0.0381575	0.011938
10	6773722	10:6773722:G:A	G	A	A	0.0628779	0.0961415	0.0381575	0.011938
10	6773835	10:6773835:T:G	T	G	G	0.0628779	0.0961415	0.0381575	0.011938
10	6774006	10:6774006:C:T	C	T	T	0.0628779	0.0961415	0.0381575	0.011938
10	6774270	10:6774270:G:C	G	C	C	0.223096	-0.0567006	0.0229121	0.0135359
10	6774656	10:6774656:G:A	G	A	A	0.0568319	0.0913988	0.0401842	0.0231937
10	6836361	10:6836361:G:A	G	A	A	0.0320435	-0.107021	0.0530997	0.0441799
10	6858684	10:6858684:G:A	G	A	A	0.0374849	-0.10314	0.0494785	0.0374203
10	6894876	10:6894876:A:T	A	T	T	0.0755744	0.0798305	0.0352779	0.0239025
10	6930067	10:6930067:T:C	T	C	C	0.0205562	-0.15321	0.0649119	0.0184947
10	6946119	10:6946119:C:T	C	T	T	0.274486	-0.0433902	0.0202356	0.0323063
10	6946982	10:6946982:C:A	C	A	A	0.362757	-0.0514232	0.0190985	0.00723608
10	6947183	10:6947183:G:A	G	A	A	0.273277	-0.0420413	0.0202862	0.0385392
10	6955764	10:6955764:T:C	T	C	C	0.270859	-0.0404554	0.0203938	0.0476216
10	6957844	10:6957844:G:A	G	A	A	0.0187424	-0.138044	0.067776	0.0419945
10	6958827	10:6958827:C:A	C	A	A	0.019347	-0.144387	0.0667304	0.0307724
10	6975958	10:6975958:T:C	T	C	C	0.0175333	-0.188828	0.0696751	0.00686643
10	6976237	10:6976237:T:C	T	C	C	0.0423216	-0.100976	0.0472324	0.0328233
10	6981781	10:6981781:G:A	G	A	A	0.0102781	0.210191	0.0931901	0.0243646
10	6982949	10:6982949:C:G	C	G	C	0.258767	-0.0482078	0.0216427	0.0261889
10	6982998	10:6982998:T:C	T	C	C	0.0308343	0.142515	0.0549094	0.00961516
10	6994778	10:6994778:G:A	G	A	A	0.472793	-0.0424848	0.0190339	0.0258802
10	6997213	10:6997213:G:A	G	A	A	0.472793	-0.0424848	0.0190339	0.0258802
10	7014356	10:7014356:A:G	A	G	G	0.0471584	-0.0890351	0.0450067	0.0482336
10	7014939	10:7014939:C:T	C	T	T	0.176542	-0.0559203	0.0246185	0.0233765
10	7017509	10:7017509:T:C	T	C	C	0.177146	-0.0572648	0.0245986	0.0201561
10	7053335	10:7053335:C:T	C	T	T	0.0652963	0.0853113	0.0373321	0.0225558
10	7056995	10:7056995:T:C	T	C	C	0.0175333	-0.160222	0.0693557	0.0211276
10	7058686	10:7058686:T:G	T	G	G	0.0665054	0.0871338	0.0370494	0.0189171
10	7062588	10:7062588:A:T	A	T	T	0.0175333	-0.160222	0.0693557	0.0211276
10	7064525	10:7064525:G:A	G	A	A	0.0169287	-0.168616	0.0704501	0.0169161
10	7067494	10:7067494:G:T	G	T	T	0.0169287	-0.168616	0.0704501	0.0169161
10	7141470	10:7141470:G:T	G	T	T	0.0114873	0.208707	0.088117	0.0180901
10	7142375	10:7142375:C:T	C	T	T	0.0151149	0.250342	0.0739731	0.00074766
10	7174100	10:7174100:G:T	G	T	T	0.452842	0.0424114	0.0188836	0.0249733
10	7174215	10:7174215:G:A	G	A	G	0.493954	-0.0408728	0.0187592	0.0296295
10	7178865	10:7178865:A:G	A	G	A	0.452842	-0.0397951	0.0189245	0.0357849
10	7186980	10:7186980:T:G	T	G	T	0.446796	-0.0418023	0.018866	0.0269828
10	7188484	10:7188484:G:A	G	A	G	0.472793	-0.039043	0.0188261	0.0384021
10	7193364	10:7193364:C:T	C	T	T	0.119105	-0.0595547	0.0290891	0.0409448
10	7195123	10:7195123:G:A	G	A	A	0.04474	0.094975	0.0456598	0.0378305
10	7197649	10:7197649:A:G	A	G	G	0.04474	0.094975	0.0456598	0.0378305
10	7209701	10:7209701:C:G	C	G	G	0.04474	0.094975	0.0456598	0.0378305
10	7209936	10:7209936:A:G	A	G	G	0.124547	-0.0633965	0.0283643	0.0256806
10	7211065	10:7211065:C:A	C	A	A	0.125151	-0.058643	0.0281986	0.0378689
10	7211081	10:7211081:C:G	C	G	G	0.125151	-0.058643	0.0281986	0.0378689
10	7231275	10:7231275:C:A	C	A	A	0.13422	-0.0661305	0.0280029	0.0184312
10	7235512	10:7235512:G:A	G	A	A	0.0126965	-0.170946	0.0841358	0.0424977
10	7239044	10:7239044:C:G	C	G	C	0.423216	0.0377791	0.0189717	0.0467749
10	7239757	10:7239757:G:A	G	A	A	0.131802	-0.0584981	0.0277264	0.035175
10	7240566	10:7240566:G:A	G	A	A	0.131802	-0.0584981	0.0277264	0.035175
10	7240876	10:7240876:G:A	G	A	A	0.214027	-0.0631589	0.0230416	0.00625707
10	7240956	10:7240956:T:C	T	C	C	0.136638	-0.0594545	0.0273062	0.0297405
10	7245241	10:7245241:G:A	G	A	A	0.180774	-0.052546	0.02413	0.0297188
10	7277361	10:7277361:G:A	G	A	A	0.0169287	0.18723	0.0730449	0.0105481
10	7330721	10:7330721:G:A	G	A	A	0.0459492	0.0989136	0.0454119	0.0296798
10	7332632	10:7332632:T:C	T	C	C	0.0459492	0.0989136	0.0454119	0.0296798
10	7432434	10:7432434:A:G	A	G	G	0.0163241	-0.164171	0.0749397	0.0287535
10	7444567	10:7444567:C:G	C	G	G	0.0217654	-0.153862	0.0650983	0.0183341
10	7472082	10:7472082:C:T	C	T	T	0.227932	0.0434407	0.0220897	0.0495714
10	7476587	10:7476587:A:G	A	G	G	0.148126	0.0544781	0.0261318	0.0374018
10	7476644	10:7476644:A:G	A	G	G	0.14873	0.0549905	0.026115	0.0355336
10	7476848	10:7476848:G:T	G	T	T	0.139057	0.0556722	0.0269395	0.0390888
10	7478162	10:7478162:C:T	C	T	T	0.0943168	0.070297	0.0322633	0.0296265
10	7508366	10:7508366:T:C	T	C	C	0.0519952	0.0846644	0.0424145	0.0462511
10	7509109	10:7509109:T:A	T	A	A	0.0519952	0.0846644	0.0424145	0.0462511
10	7509822	10:7509822:C:A	C	A	A	0.0519952	0.0846644	0.0424145	0.0462511
10	7510969	10:7510969:T:C	T	C	C	0.0519952	0.0846644	0.0424145	0.0462511
10	7512426	10:7512426:C:G	C	G	G	0.0513906	0.0878809	0.0426135	0.0394957
10	7515427	10:7515427:A:G	A	G	G	0.0513906	0.0878809	0.0426135	0.0394957
10	7516146	10:7516146:G:T	G	T	T	0.0133011	0.165921	0.0823344	0.0442086
10	7516168	10:7516168:G:T	G	T	T	0.0513906	0.0878809	0.0426135	0.0394957
10	7517566	10:7517566:G:A	G	A	A	0.0495768	0.0941849	0.0432925	0.0298739
10	7517751	10:7517751:G:A	G	A	A	0.0501814	0.0955235	0.0430766	0.0268607
10	7517758	10:7517758:C:T	C	T	T	0.0501814	0.0955235	0.0430766	0.0268607
10	7519906	10:7519906:C:G	C	G	G	0.0423216	0.09661	0.0464225	0.0377342
10	7520249	10:7520249:C:T	C	T	T	0.0423216	0.09661	0.0464225	0.0377342
10	7521829	10:7521829:A:C	A	C	C	0.0423216	0.09661	0.0464225	0.0377342
10	7523215	10:7523215:A:G	A	G	G	0.041717	0.093865	0.046722	0.0448634
10	7524038	10:7524038:T:C	T	C	C	0.041717	0.093865	0.046722	0.0448634
10	7526487	10:7526487:T:C	T	C	C	0.041717	0.093865	0.046722	0.0448634
10	7533714	10:7533714:A:T	A	T	T	0.295042	-0.0434889	0.0211159	0.0397581
10	7534462	10:7534462:C:A	C	A	A	0.291415	-0.0444225	0.0212756	0.0371096
10	7534711	10:7534711:C:T	C	T	T	0.292019	-0.0454584	0.0212793	0.0329527
10	7535039	10:7535039:A:G	A	G	G	0.291415	-0.0444225	0.0212756	0.0371096
10	7538606	10:7538606:C:T	C	T	T	0.288392	-0.0511727	0.0213617	0.0168196
10	7538872	10:7538872:G:A	G	A	A	0.288392	-0.0522437	0.0213584	0.0146525
10	7540845	10:7540845:G:T	G	T	T	0.283555	-0.0517238	0.0211199	0.0145316
10	7540941	10:7540941:T:G	T	G	G	0.464933	-0.0430889	0.0192177	0.0252186
10	7541105	10:7541105:G:A	G	A	A	0.282346	-0.0533722	0.0211062	0.0116338
10	7542742	10:7542742:G:A	G	A	A	0.283555	-0.0492774	0.0211294	0.0199329
10	7545940	10:7545940:T:A	T	A	A	0.290206	-0.0457289	0.0210724	0.0302867
10	7546497	10:7546497:A:C	A	C	C	0.295647	-0.0492658	0.0208495	0.0183641
10	7562326	10:7562326:C:T	C	T	T	0.0453446	-0.112979	0.044081	0.0105553
10	7609982	10:7609982:C:G	C	G	G	0.0120919	0.182095	0.0819128	0.0264855
10	7621771	10:7621771:A:G	A	G	G	0.252116	0.0442197	0.0223303	0.0480083
10	7622106	10:7622106:C:T	C	T	T	0.155381	0.0536667	0.0268213	0.0457324
10	7623034	10:7623034:C:A	C	A	A	0.0665054	-0.117413	0.0371493	0.0016324
10	7624730	10:7624730:T:C	T	C	C	0.0108827	0.17405	0.0857897	0.0428013
10	7654501	10:7654501:G:T	G	T	T	0.278718	-0.0430471	0.0218111	0.0487585
10	7685831	10:7685831:G:A	G	A	A	0.0314389	0.111219	0.0544449	0.0413936
10	7686944	10:7686944:C:T	C	T	T	0.0314389	0.111219	0.0544449	0.0413936
10	7695768	10:7695768:A:G	A	G	A	0.266626	0.0426239	0.0208313	0.0410599
10	7700709	10:7700709:A:G	A	G	A	0.267231	0.0412597	0.0208366	0.0480195
10	7705100	10:7705100:A:T	A	T	T	0.38815	-0.0389769	0.0187944	0.0384045
10	7707276	10:7707276:A:G	A	G	A	0.295042	0.0430991	0.0201096	0.0323895
10	7742137	10:7742137:G:C	G	C	C	0.0151149	-0.175442	0.0771733	0.0232628
10	7743408	10:7743408:T:G	T	G	G	0.0151149	-0.175442	0.0771733	0.0232628
10	7744328	10:7744328:C:T	C	T	T	0.0151149	-0.175442	0.0771733	0.0232628
10	7744624	10:7744624:C:T	C	T	T	0.0151149	-0.175442	0.0771733	0.0232628
10	7747220	10:7747220:T:G	T	G	G	0.0108827	0.182114	0.0907364	0.0450704
10	7750692	10:7750692:T:C	T	C	C	0.0272068	-0.122865	0.0584163	0.0357462
10	7752055	10:7752055:T:A	T	A	A	0.0151149	-0.175442	0.0771733	0.0232628
10	7906495	10:7906495:G:C	G	C	C	0.0114873	-0.182133	0.0881801	0.0391924
10	7928681	10:7928681:C:T	C	T	T	0.0205562	-0.145288	0.0665696	0.0293563
10	7930910	10:7930910:C:T	C	T	T	0.0205562	-0.145288	0.0665696	0.0293563
10	7939195	10:7939195:A:G	A	G	G	0.0199516	-0.153364	0.0675275	0.0233971
10	7948164	10:7948164:T:A	T	A	A	0.0199516	-0.153364	0.0675275	0.0233971
10	8000402	10:8000402:A:T	A	T	T	0.0205562	-0.177253	0.0664894	0.00782986
10	8004331	10:8004331:A:G	A	G	G	0.0205562	-0.177253	0.0664894	0.00782986
10	8039158	10:8039158:G:A	G	A	A	0.0169287	-0.265808	0.072684	0.000271418
10	8066333	10:8066333:T:C	T	C	C	0.115478	0.0699706	0.029646	0.0184981
10	8066800	10:8066800:C:G	C	G	G	0.113664	0.0706785	0.0299786	0.0186259
10	8072258	10:8072258:G:A	G	A	G	0.490326	-0.0509553	0.0189922	0.00744438
10	8072835	10:8072835:T:C	T	C	T	0.359734	-0.049208	0.0196973	0.0126771
10	8074437	10:8074437:A:C	A	C	A	0.358525	-0.0474767	0.0198423	0.016949
10	8074577	10:8074577:G:A	G	A	G	0.365175	-0.0424913	0.0199334	0.0333313
10	8075267	10:8075267:T:C	T	C	T	0.357316	-0.0475299	0.0198739	0.0170006
10	8092929	10:8092929:G:T	G	T	T	0.0126965	-0.198809	0.0839869	0.0181573
10	8138906	10:8138906:T:C	T	C	C	0.292019	-0.0618675	0.0206809	0.00285892
10	8138958	10:8138958:G:C	G	C	C	0.292019	-0.0618675	0.0206809	0.00285892
10	8139237	10:8139237:G:C	G	C	C	0.431681	0.0393283	0.0195983	0.045107
10	8139959	10:8139959:A:C	A	C	A	0.457074	0.0537569	0.0193151	0.0055071
10	8140067	10:8140067:C:G	C	G	C	0.402056	0.0408919	0.0199377	0.0405861
10	8140400	10:8140400:T:A	T	A	T	0.0368803	0.101877	0.0497775	0.0410111
10	8140441	10:8140441:T:C	T	C	T	0.0380895	0.102732	0.0482838	0.0336617
10	8140574	10:8140574:A:G	A	G	A	0.458888	0.0567856	0.0193202	0.00338318
10	8140817	10:8140817:G:T	G	T	G	0.460097	0.057648	0.0194101	0.00306487
10	8140877	10:8140877:G:A	G	A	G	0.460097	0.057648	0.0194101	0.00306487
10	8141137	10:8141137:G:A	G	A	G	0.0937122	0.0811128	0.0314845	0.0101608
10	8141217	10:8141217:G:A	G	A	G	0.460097	0.057648	0.0194101	0.00306487
10	8141419	10:8141419:C:T	C	T	C	0.0943168	0.0820314	0.0314136	0.00918372
10	8141563	10:8141563:C:T	C	T	C	0.460097	0.057648	0.0194101	0.00306487
10	8141674	10:8141674:T:A	T	A	T	0.460097	0.057648	0.0194101	0.00306487
10	8141945	10:8141945:G:A	G	A	G	0.0380895	0.102732	0.0482838	0.0336617
10	8142012	10:8142012:A:G	A	G	A	0.460097	0.057648	0.0194101	0.00306487
10	8142572	10:8142572:G:A	G	A	G	0.0380895	0.102732	0.0482838	0.0336617
10	8142617	10:8142617:A:G	A	G	A	0.0943168	0.0820314	0.0314136	0.00918372
10	8142951	10:8142951:T:C	T	C	T	0.460097	0.057648	0.0194101	0.00306487
10	8143049	10:8143049:C:T	C	T	C	0.460097	0.057648	0.0194101	0.00306487
10	8143379	10:8143379:A:G	A	G	A	0.458283	0.055812	0.0194557	0.00422787
10	8143981	10:8143981:G:A	G	A	A	0.391173	-0.0646856	0.0193863	0.000886063
10	8144272	10:8144272:C:G	C	G	C	0.107013	0.0671062	0.0297912	0.024551
10	8144363	10:8144363:C:T	C	T	C	0.0368803	0.0969383	0.0489655	0.0480681
10	8146667	10:8146667:C:T	C	T	T	0.308948	-0.0475175	0.0206621	0.0217131
10	8147648	10:8147648:G:A	G	A	A	0.314389	-0.0472492	0.0205546	0.0217716
10	8147944	10:8147944:G:A	G	A	A	0.314389	-0.0472492	0.0205546	0.0217716
10	8162839	10:8162839:G:A	G	A	A	0.0120919	0.162954	0.0819283	0.0470345
10	8171260	10:8171260:A:G	A	G	A	0.384522	0.038213	0.0192292	0.0472286
10	8172124	10:8172124:G:A	G	A	G	0.385127	0.038206	0.0191923	0.0468462
10	8172573	10:8172573:G:T	G	T	G	0.314994	0.0459364	0.020238	0.023478
10	8172575	10:8172575:C:T	C	T	C	0.314994	0.0459364	0.020238	0.023478
10	8186093	10:8186093:T:C	T	C	T	0.247884	0.0437306	0.0214621	0.0419129
10	8186914	10:8186914:G:C	G	C	G	0.247279	0.0484424	0.0213848	0.0237564
10	8239622	10:8239622:A:T	A	T	T	0.0320435	-0.136724	0.0540813	0.0116545
10	8249836	10:8249836:A:G	A	G	G	0.163845	-0.0556714	0.0256082	0.0299931
10	8253622	10:8253622:G:T	G	T	T	0.163241	-0.0547782	0.0256204	0.0328063
10	8254731	10:8254731:G:A	G	A	A	0.163845	-0.0551893	0.0255985	0.0313772
10	8255232	10:8255232:G:A	G	A	A	0.163845	-0.0551893	0.0255985	0.0313772
10	8255265	10:8255265:T:A	T	A	A	0.163845	-0.0551893	0.0255985	0.0313772
10	8255345	10:8255345:T:A	T	A	A	0.163845	-0.0551893	0.0255985	0.0313772
10	8258939	10:8258939:A:T	A	T	T	0.0326481	-0.131284	0.0536319	0.0145787
10	8259268	10:8259268:G:A	G	A	A	0.443773	-0.0385411	0.0190063	0.0429032
10	8266632	10:8266632:C:T	C	T	T	0.144498	-0.080625	0.0262151	0.00217113
10	8268705	10:8268705:G:A	G	A	A	0.0314389	-0.140443	0.0545776	0.010249
10	8270582	10:8270582:A:C	A	C	C	0.143894	-0.0806341	0.0264987	0.00241749
10	8315034	10:8315034:C:T	C	T	T	0.395405	-0.0408779	0.0197177	0.0384696
10	8322682	10:8322682:A:G	A	G	A	0.496372	-0.0437689	0.0194146	0.0244323
10	8323230	10:8323230:A:T	A	T	A	0.496372	-0.0437689	0.0194146	0.0244323
10	8323740	10:8323740:G:A	G	A	A	0.0296252	-0.119275	0.0537457	0.0267425
10	8324047	10:8324047:C:A	C	A	C	0.495163	-0.0444507	0.0193622	0.0219419
10	8325968	10:8325968:A:G	A	G	G	0.5	0.0419933	0.0194038	0.0307383
10	8326554	10:8326554:G:T	G	T	T	0.435913	0.0430909	0.0195062	0.0274443
10	8329365	10:8329365:C:T	C	T	T	0.354897	0.0415101	0.0198373	0.0366977
10	8329670	10:8329670:T:C	T	C	C	0.359734	0.0444545	0.0197039	0.0243252
10	8331078	10:8331078:G:T	G	T	T	0.360339	0.0446961	0.0196616	0.0232682
10	8335021	10:8335021:C:T	C	T	T	0.420798	0.0435114	0.0192444	0.0240214
10	8337245	10:8337245:A:G	A	G	G	0.489117	0.0419219	0.019293	0.0300728
10	8341016	10:8341016:A:G	A	G	G	0.482467	0.0392808	0.0193421	0.0425933
10	8362959	10:8362959:C:A	C	A	A	0.025393	-0.145953	0.0601609	0.0154788
10	8366314	10:8366314:C:T	C	T	T	0.0151149	-0.173109	0.0772385	0.0252782
10	8382423	10:8382423:T:G	T	G	G	0.0133011	0.16254	0.0821228	0.0481248
10	8422605	10:8422605:T:A	T	A	A	0.183192	0.0508477	0.0243975	0.0374566
10	8426685	10:8426685:C:T	C	T	T	0.0580411	0.0865047	0.0405341	0.0331287
10	8445316	10:8445316:C:G	C	G	G	0.369407	-0.0400069	0.0200622	0.046467
10	8447663	10:8447663:G:A	G	A	A	0.288996	-0.0410604	0.0207345	0.0480045
10	8448605	10:8448605:C:T	C	T	T	0.435308	0.0449175	0.0192992	0.0201853
10	8448752	10:8448752:G:A	G	A	A	0.434704	0.0458514	0.0192816	0.0176357
10	8449262	10:8449262:A:G	A	G	G	0.436518	0.044161	0.0192903	0.0223161
10	8453142	10:8453142:A:G	A	G	G	0.316203	0.0464177	0.0206082	0.0245616
10	8453238	10:8453238:C:G	C	G	G	0.304716	-0.0538695	0.0205976	0.00907783
10	8454154	10:8454154:A:T	A	T	T	0.458283	0.0475518	0.0193188	0.0140436
10	8454687	10:8454687:G:T	G	T	T	0.455865	0.0488205	0.0193378	0.0117701
10	8455537	10:8455537:C:T	C	T	T	0.455865	0.0488205	0.0193378	0.0117701
10	8455663	10:8455663:A:G	A	G	G	0.31318	0.0473547	0.0206883	0.0223353
10	8455919	10:8455919:T:C	T	C	C	0.495768	-0.0475496	0.019367	0.0142879
10	8456007	10:8456007:A:C	A	C	C	0.455865	0.0488205	0.0193378	0.0117701
10	8456423	10:8456423:C:T	C	T	T	0.31318	0.0473547	0.0206883	0.0223353
10	8456648	10:8456648:T:A	T	A	A	0.304111	-0.0543777	0.0205437	0.00827849
10	8457463	10:8457463:G:A	G	A	A	0.403265	0.0389694	0.0191347	0.0420122
10	8457829	10:8457829:A:G	A	G	G	0.403869	0.0384347	0.0191516	0.0450917
10	8458678	10:8458678:T:C	T	C	C	0.403265	0.0389694	0.0191347	0.0420122
10	8458829	10:8458829:C:A	C	A	A	0.401451	0.0408407	0.0192386	0.0340649
10	8458955	10:8458955:A:G	A	G	G	0.403265	0.0405544	0.0191801	0.0347828
10	8459064	10:8459064:A:G	A	G	G	0.403265	0.0405544	0.0191801	0.0347828
10	8459368	10:8459368:T:C	T	C	C	0.403265	0.0405544	0.0191801	0.0347828
10	8459448	10:8459448:T:C	T	C	C	0.403265	0.0405544	0.0191801	0.0347828
10	8459477	10:8459477:T:A	T	A	A	0.403265	0.0405544	0.0191801	0.0347828
10	8459547	10:8459547:T:C	T	C	C	0.39601	0.0415056	0.0191952	0.0308839
10	8460441	10:8460441:G:A	G	A	A	0.405079	0.0394605	0.0192271	0.0404544
10	8460442	10:8460442:T:C	T	C	C	0.405079	0.0394605	0.0192271	0.0404544
10	8460665	10:8460665:C:T	C	T	T	0.404474	0.041105	0.0192085	0.0326544
10	8460825	10:8460825:A:G	A	G	G	0.403869	0.041225	0.0191925	0.0320078
10	8460891	10:8460891:T:A	T	A	A	0.403869	0.041225	0.0191925	0.0320078
10	8460937	10:8460937:C:T	C	T	T	0.403869	0.041225	0.0191925	0.0320078
10	8460963	10:8460963:C:T	C	T	T	0.315599	0.0442222	0.0207854	0.0336716
10	8462367	10:8462367:T:G	T	G	G	0.305925	0.0495366	0.0211199	0.0192395
10	8465030	10:8465030:A:C	A	C	A	0.422007	0.0388262	0.0193948	0.0456258
10	8465143	10:8465143:C:T	C	T	C	0.422007	0.0388262	0.0193948	0.0456258
10	8465555	10:8465555:A:T	A	T	A	0.421403	0.0391209	0.0193766	0.0438144
10	8465591	10:8465591:C:T	C	T	C	0.421403	0.0391209	0.0193766	0.0438144
10	8465926	10:8465926:A:C	A	C	A	0.238815	0.0450368	0.0229065	0.0496229
10	8498311	10:8498311:T:C	T	C	C	0.0471584	-0.108182	0.0439719	0.0140888
10	8499515	10:8499515:T:A	T	A	A	0.0471584	-0.108182	0.0439719	0.0140888
10	8501167	10:8501167:G:A	G	A	A	0.06711	-0.075796	0.0369192	0.040387
10	8502404	10:8502404:A:G	A	G	G	0.047763	-0.0985081	0.0443786	0.0267107
10	8502697	10:8502697:T:G	T	G	G	0.047763	-0.0985081	0.0443786	0.0267107
10	8505545	10:8505545:C:A	C	A	A	0.0489722	-0.0917439	0.0439102	0.0369836
10	8507238	10:8507238:G:A	G	A	A	0.0495768	-0.0938967	0.0436682	0.0318287
10	8508772	10:8508772:T:A	T	A	A	0.0386941	-0.108043	0.0486922	0.0267666
10	8509999	10:8509999:G:A	G	A	G	0.041717	-0.114789	0.0470646	0.0149405
10	8510005	10:8510005:C:A	C	A	C	0.0411125	-0.111466	0.0473821	0.018884
10	8510519	10:8510519:T:C	T	C	C	0.0513906	-0.101732	0.0429998	0.0182199
10	8512034	10:8512034:G:A	G	A	A	0.0114873	-0.207454	0.0882691	0.018997
10	8513905	10:8513905:C:T	C	T	C	0.0683192	-0.0890941	0.0369984	0.0162576
10	8514184	10:8514184:T:A	T	A	T	0.0683192	-0.0890941	0.0369984	0.0162576
10	8514236	10:8514236:C:G	C	G	G	0.0544135	-0.0974258	0.0414875	0.0190949
10	8519195	10:8519195:G:T	G	T	G	0.0652963	-0.0973902	0.0384837	0.0115699
10	8520936	10:8520936:G:T	G	T	T	0.0646917	-0.100586	0.0386229	0.00937279
10	8521581	10:8521581:G:A	G	A	G	0.0652963	-0.0973902	0.0384837	0.0115699
10	8522353	10:8522353:G:A	G	A	G	0.0779927	-0.0912527	0.0351549	0.00960783
10	8524218	10:8524218:C:G	C	G	G	0.0773881	-0.0938324	0.0352519	0.0079252
10	8526113	10:8526113:T:C	T	C	C	0.251511	0.0561267	0.0221251	0.0113716
10	8526165	10:8526165:G:A	G	A	A	0.359129	0.0389976	0.019299	0.0436347
10	8526619	10:8526619:G:C	G	C	G	0.367594	0.0424417	0.019263	0.027853
10	8526691	10:8526691:C:T	C	T	T	0.250302	0.0530626	0.0222101	0.0171137
10	8527393	10:8527393:G:C	G	C	C	0.266626	0.0491947	0.0219521	0.0252929
10	8527886	10:8527886:A:C	A	C	C	0.26844	0.0468376	0.0218928	0.0326977
10	8528114	10:8528114:G:A	G	A	A	0.266626	0.0491947	0.0219521	0.0252929
10	8528215	10:8528215:C:T	C	T	T	0.26844	0.0468376	0.0218928	0.0326977
10	8529752	10:8529752:C:T	C	T	T	0.266626	0.0491947	0.0219521	0.0252929
10	8529815	10:8529815:G:C	G	C	C	0.266626	0.0491947	0.0219521	0.0252929
10	8529899	10:8529899:G:C	G	C	C	0.266626	0.0491947	0.0219521	0.0252929
10	8530042	10:8530042:T:C	T	C	C	0.266626	0.0491947	0.0219521	0.0252929
10	8530345	10:8530345:T:G	T	G	G	0.266626	0.0491947	0.0219521	0.0252929
10	8531336	10:8531336:A:G	A	G	G	0.266626	0.0491947	0.0219521	0.0252929
10	8566713	10:8566713:T:C	T	C	C	0.0163241	-0.14938	0.0744	0.0449921
10	8630937	10:8630937:T:C	T	C	C	0.0314389	0.112576	0.0533522	0.0351559
10	8642215	10:8642215:T:C	T	C	T	0.458283	-0.0382562	0.0185292	0.0392709
10	8647336	10:8647336:A:G	A	G	A	0.456469	-0.0397161	0.0185192	0.032279
10	8652685	10:8652685:T:C	T	C	T	0.457074	-0.0404444	0.0185362	0.0293988
10	8685480	10:8685480:G:A	G	A	A	0.0102781	-0.283354	0.0929412	0.0023718
10	8702357	10:8702357:A:G	A	G	G	0.0139057	0.187409	0.077053	0.0152203
10	8824027	10:8824027:A:G	A	G	G	0.0205562	0.150729	0.0665343	0.0237467
10	8829352	10:8829352:A:G	A	G	G	0.0181378	-0.171923	0.0705896	0.0150821
10	8840705	10:8840705:T:C	T	C	C	0.226723	0.0448561	0.0226111	0.0476096
10	8841669	10:8841669:T:C	T	C	C	0.483676	-0.0402584	0.0186712	0.0313598
10	8843004	10:8843004:G:A	G	A	A	0.226723	0.0448561	0.0226111	0.0476096
10	8843285	10:8843285:C:A	C	A	C	0.226723	0.0448561	0.0226111	0.0476096
10	8843335	10:8843335:C:G	C	G	G	0.226723	0.0448561	0.0226111	0.0476096
10	8843614	10:8843614:G:T	G	T	G	0.226723	0.0448561	0.0226111	0.0476096
10	8844417	10:8844417:C:T	C	T	C	0.226723	0.0448561	0.0226111	0.0476096
10	8845160	10:8845160:C:T	C	T	T	0.226723	0.0448561	0.0226111	0.0476096
10	8845217	10:8845217:C:A	C	A	A	0.226723	0.0448561	0.0226111	0.0476096
10	8845287	10:8845287:G:T	G	T	T	0.226723	0.0448561	0.0226111	0.0476096
10	8845485	10:8845485:T:C	T	C	C	0.226723	0.0448561	0.0226111	0.0476096
10	8845941	10:8845941:A:G	A	G	G	0.226723	0.0448561	0.0226111	0.0476096
10	8848047	10:8848047:G:A	G	A	A	0.226723	0.0448561	0.0226111	0.0476096
10	8848338	10:8848338:A:G	A	G	G	0.226723	0.0448561	0.0226111	0.0476096
10	8848649	10:8848649:G:T	G	T	T	0.226723	0.0448561	0.0226111	0.0476096
10	8848765	10:8848765:G:C	G	C	C	0.227328	0.0454333	0.0226054	0.0447749
10	8849233	10:8849233:A:C	A	C	C	0.226723	0.0448561	0.0226111	0.0476096
10	8850510	10:8850510:G:C	G	C	C	0.226723	0.0448561	0.0226111	0.0476096
10	8850735	10:8850735:C:T	C	T	T	0.481862	-0.0397797	0.018652	0.0332431
10	8851426	10:8851426:G:C	G	C	C	0.226723	0.0448561	0.0226111	0.0476096
10	8852889	10:8852889:T:A	T	A	A	0.225514	0.0448994	0.0226173	0.0474572
10	8932223	10:8932223:G:A	G	A	A	0.269649	0.0474524	0.0216298	0.0285269
10	8935812	10:8935812:C:T	C	T	T	0.224305	0.0662379	0.0227972	0.00376506
10	8938265	10:8938265:T:A	T	A	A	0.271463	0.0442467	0.0214375	0.0393332
10	8941235	10:8941235:C:T	C	T	C	0.272068	0.0426657	0.0213733	0.0462409
10	8944233	10:8944233:C:T	C	T	C	0.272068	0.0426657	0.0213733	0.0462409
10	8944851	10:8944851:T:C	T	C	T	0.272068	0.0426657	0.0213733	0.0462409
10	8944969	10:8944969:T:C	T	C	T	0.272068	0.0426657	0.0213733	0.0462409
10	8945154	10:8945154:T:C	T	C	T	0.272068	0.0426657	0.0213733	0.0462409
10	8945411	10:8945411:G:A	G	A	G	0.272068	0.0426657	0.0213733	0.0462409
10	8945541	10:8945541:A:C	A	C	A	0.272068	0.0426657	0.0213733	0.0462409
10	8945648	10:8945648:T:C	T	C	T	0.272068	0.0426657	0.0213733	0.0462409
10	8945695	10:8945695:C:T	C	T	C	0.272068	0.0426657	0.0213733	0.0462409
10	8946204	10:8946204:G:A	G	A	G	0.272672	0.0423403	0.0213757	0.0479518
10	8946208	10:8946208:G:A	G	A	G	0.272068	0.0426657	0.0213733	0.0462409
10	8950080	10:8950080:G:A	G	A	G	0.272672	0.0423403	0.0213757	0.0479518
10	8951090	10:8951090:T:C	T	C	T	0.272672	0.0423403	0.0213757	0.0479518
10	8952113	10:8952113:T:C	T	C	T	0.272672	0.0423403	0.0213757	0.0479518
10	8952719	10:8952719:G:T	G	T	G	0.272672	0.0423403	0.0213757	0.0479518
10	8955137	10:8955137:C:T	C	T	C	0.272068	0.0427804	0.0214413	0.0463483
10	8955165	10:8955165:G:T	G	T	G	0.272068	0.0427804	0.0214413	0.0463483
10	8956950	10:8956950:A:G	A	G	A	0.272672	0.0423403	0.0213757	0.0479518
10	8957753	10:8957753:G:A	G	A	G	0.272672	0.0423403	0.0213757	0.0479518
10	8957957	10:8957957:G:A	G	A	G	0.272672	0.0423403	0.0213757	0.0479518
10	8957960	10:8957960:C:G	C	G	C	0.272672	0.0423403	0.0213757	0.0479518
10	8958199	10:8958199:T:C	T	C	T	0.272672	0.0423403	0.0213757	0.0479518
10	8958932	10:8958932:A:G	A	G	A	0.272672	0.0423403	0.0213757	0.0479518
10	8959223	10:8959223:C:G	C	G	C	0.272672	0.0423403	0.0213757	0.0479518
10	8959455	10:8959455:T:A	T	A	T	0.272672	0.0423403	0.0213757	0.0479518
10	8959779	10:8959779:C:T	C	T	T	0.272672	0.0423403	0.0213757	0.0479518
10	8960343	10:8960343:C:T	C	T	T	0.272068	0.0426657	0.0213733	0.0462409
10	8960687	10:8960687:T:C	T	C	T	0.272068	0.0426657	0.0213733	0.0462409
10	8960714	10:8960714:A:G	A	G	A	0.272068	0.0426657	0.0213733	0.0462409
10	8960842	10:8960842:G:A	G	A	G	0.272068	0.0426657	0.0213733	0.0462409
10	8961005	10:8961005:G:C	G	C	G	0.272068	0.0426657	0.0213733	0.0462409
10	8961036	10:8961036:G:C	G	C	G	0.272068	0.0426657	0.0213733	0.0462409
10	8961093	10:8961093:A:G	A	G	A	0.272068	0.0426657	0.0213733	0.0462409
10	8961130	10:8961130:G:T	G	T	G	0.272068	0.0426657	0.0213733	0.0462409
10	8977908	10:8977908:G:A	G	A	A	0.32769	0.0393633	0.0200356	0.0497899
10	8980172	10:8980172:A:G	A	G	G	0.0247884	-0.124213	0.0609073	0.0417317
10	9003997	10:9003997:T:G	T	G	G	0.16445	-0.0499167	0.0251782	0.0477529
10	9013778	10:9013778:A:G	A	G	A	0.370012	0.0393908	0.0192594	0.0411462
10	9013900	10:9013900:G:A	G	A	G	0.371221	0.0396413	0.0192821	0.0401122
10	9030012	10:9030012:G:A	G	A	A	0.120314	-0.0610364	0.0290875	0.0361774
10	9036982	10:9036982:G:C	G	C	C	0.137848	-0.0619202	0.0271225	0.0226865
10	9037492	10:9037492:G:T	G	T	T	0.137848	-0.0619202	0.0271225	0.0226865
10	9116102	10:9116102:A:G	A	G	G	0.0344619	0.104955	0.0512057	0.0407133
10	9160246	10:9160246:T:C	T	C	C	0.0665054	0.0739145	0.0372617	0.0476271
10	9160928	10:9160928:G:A	G	A	A	0.0332527	0.115389	0.0520058	0.0267759
10	9217212	10:9217212:C:T	C	T	T	0.122128	0.0578247	0.0292657	0.0485066
10	9257481	10:9257481:C:A	C	A	A	0.0296252	-0.11073	0.056005	0.04836
10	9305690	10:9305690:C:A	C	A	A	0.0453446	-0.0917766	0.0441362	0.037891
10	9324834	10:9324834:T:C	T	C	C	0.0489722	-0.0870112	0.0428727	0.0427272
10	9327741	10:9327741:T:A	T	A	A	0.0483676	-0.0880578	0.0430941	0.0413337
10	9342571	10:9342571:G:T	G	T	T	0.0459492	-0.108777	0.0446617	0.0150801
10	9359673	10:9359673:G:A	G	A	A	0.0646917	0.114339	0.0385205	0.00308195
10	9390134	10:9390134:G:A	G	A	A	0.0489722	-0.107618	0.0434897	0.0135408
10	9394005	10:9394005:C:T	C	T	T	0.0495768	-0.0986046	0.0432806	0.0229673
10	9409016	10:9409016:A:T	A	T	T	0.0471584	-0.0966011	0.0448072	0.0313795
10	9432277	10:9432277:C:T	C	T	T	0.0695284	0.0761233	0.036791	0.038852
10	9470058	10:9470058:T:C	T	C	C	0.0640871	0.0906709	0.0389632	0.0202029
10	9485028	10:9485028:A:G	A	G	G	0.0755744	0.0732618	0.0363509	0.0441878
10	9556577	10:9556577:T:C	T	C	C	0.0423216	0.157095	0.0474278	0.000965859
10	9636437	10:9636437:C:T	C	T	T	0.0864571	0.0896954	0.0333066	0.00722537
10	9637656	10:9637656:T:A	T	A	T	0.492745	0.0390113	0.0182145	0.0325059
10	9637722	10:9637722:T:G	T	G	G	0.434099	-0.0490666	0.0187922	0.00919258
10	9638008	10:9638008:C:T	C	T	T	0.434099	-0.0490666	0.0187922	0.00919258
10	9677444	10:9677444:T:C	T	C	T	0.443168	-0.0420865	0.0198903	0.0346517
10	9847922	10:9847922:C:T	C	T	T	0.0465538	0.139797	0.0447795	0.0018599
10	9951002	10:9951002:A:C	A	C	A	0.469166	-0.0414338	0.0191411	0.0307024
10	9951556	10:9951556:T:G	T	G	G	0.486094	0.0429375	0.0192444	0.0259392
10	9951971	10:9951971:T:C	T	C	C	0.486094	0.0429375	0.0192444	0.0259392
10	9953940	10:9953940:T:G	T	G	G	0.500605	0.0379328	0.0190863	0.0472063
10	9954218	10:9954218:G:C	G	C	C	0.500605	0.0379328	0.0190863	0.0472063
10	9954473	10:9954473:T:A	T	A	A	0.500605	0.0379328	0.0190863	0.0472063
10	9954568	10:9954568:A:G	A	G	G	0.500605	0.0379328	0.0190863	0.0472063
10	9954927	10:9954927:T:A	T	A	A	0.500605	0.0379328	0.0190863	0.0472063
10	9955322	10:9955322:C:T	C	T	T	0.486094	0.0429375	0.0192444	0.0259392
10	9955897	10:9955897:G:A	G	A	A	0.500605	0.0379328	0.0190863	0.0472063
10	9956879	10:9956879:A:G	A	G	G	0.500605	0.0379328	0.0190863	0.0472063
10	9957778	10:9957778:A:G	A	G	A	0.498791	-0.0393863	0.019058	0.0390803
10	9958066	10:9958066:C:A	C	A	C	0.498791	-0.0393863	0.019058	0.0390803
10	9958504	10:9958504:C:T	C	T	C	0.498186	-0.0380785	0.0190378	0.0458125
10	9958627	10:9958627:T:G	T	G	T	0.498791	-0.0393863	0.019058	0.0390803
10	9958832	10:9958832:G:A	G	A	G	0.498791	-0.0393863	0.019058	0.0390803
10	9958898	10:9958898:G:A	G	A	A	0.486699	0.0443959	0.0192132	0.0210971
10	9959785	10:9959785:C:T	C	T	T	0.500605	0.0396054	0.0190326	0.0377511
10	9959931	10:9959931:C:T	C	T	T	0.500605	0.0396054	0.0190326	0.0377511
10	9959939	10:9959939:G:T	G	T	T	0.500605	0.0396054	0.0190326	0.0377511
10	9959979	10:9959979:C:T	C	T	T	0.500605	0.0396054	0.0190326	0.0377511
10	9959999	10:9959999:T:G	T	G	G	0.500605	0.0396054	0.0190326	0.0377511
10	9960005	10:9960005:T:C	T	C	C	0.500605	0.0396054	0.0190326	0.0377511
10	9960129	10:9960129:A:G	A	G	G	0.500605	0.0396054	0.0190326	0.0377511
10	9960259	10:9960259:C:T	C	T	T	0.500605	0.0396054	0.0190326	0.0377511
10	9960453	10:9960453:G:T	G	T	T	0.500605	0.0396054	0.0190326	0.0377511
10	9960531	10:9960531:A:G	A	G	G	0.500605	0.0396054	0.0190326	0.0377511
10	9960891	10:9960891:C:T	C	T	T	0.5	0.0397102	0.0190081	0.0370047
10	9961561	10:9961561:T:C	T	C	C	0.5	0.0397102	0.0190081	0.0370047
10	9961611	10:9961611:G:A	G	A	A	0.500605	0.0396882	0.0189849	0.0368794
10	9961667	10:9961667:T:G	T	G	T	0.498791	-0.0388131	0.018964	0.0410085
10	9962206	10:9962206:C:A	C	A	A	0.486094	0.0439461	0.0190904	0.0215851
10	9962531	10:9962531:T:G	T	G	G	0.499395	0.0409009	0.0189319	0.0310289
10	9962553	10:9962553:A:C	A	C	C	0.5	0.0403931	0.0189571	0.0334052
10	9962615	10:9962615:A:G	A	G	G	0.5	0.0403931	0.0189571	0.0334052
10	9962704	10:9962704:G:A	G	A	A	0.5	0.0403931	0.0189571	0.0334052
10	9963119	10:9963119:C:T	C	T	T	0.5	0.0403931	0.0189571	0.0334052
10	9963201	10:9963201:T:C	T	C	C	0.499395	0.0398074	0.0189813	0.0362821
10	9963371	10:9963371:C:G	C	G	G	0.499395	0.0398074	0.0189813	0.0362821
10	9989233	10:9989233:C:T	C	T	T	0.0102781	-0.222698	0.0930107	0.0168745
10	10007405	10:10007405:A:G	A	G	G	0.0102781	-0.222698	0.0930107	0.0168745
10	10049589	10:10049589:A:G	A	G	G	0.115478	-0.0649308	0.0297898	0.0295685
10	10062069	10:10062069:G:A	G	A	A	0.0235792	0.169082	0.0607423	0.00549981
10	10072835	10:10072835:A:C	A	C	C	0.028416	-0.185055	0.0568687	0.00118422
10	10073903	10:10073903:C:T	C	T	T	0.019347	-0.20776	0.0683177	0.00243234
10	10094508	10:10094508:C:A	C	A	A	0.101572	0.0622911	0.0311289	0.0457138
10	10096155	10:10096155:A:G	A	G	G	0.102177	0.0611148	0.0310714	0.0495303
10	10102581	10:10102581:A:G	A	G	G	0.103386	0.063404	0.030741	0.0394725
10	10103069	10:10103069:A:G	A	G	G	0.0392987	0.113645	0.0476166	0.0172274
10	10107104	10:10107104:T:C	T	C	C	0.0139057	0.187111	0.0803192	0.0200699
10	10160452	10:10160452:C:T	C	T	T	0.0683192	-0.100771	0.0369777	0.00656339
10	10160556	10:10160556:C:G	C	G	G	0.0683192	-0.100771	0.0369777	0.00656339
10	10162579	10:10162579:A:G	A	G	G	0.041717	0.095916	0.0477153	0.0447397
10	10162593	10:10162593:A:T	A	T	T	0.019347	0.155225	0.0692256	0.0252082
10	10165145	10:10165145:G:C	G	C	C	0.165659	-0.0561295	0.0250262	0.0251743
10	10165224	10:10165224:A:G	A	G	G	0.0846433	-0.0778434	0.033313	0.0196932
10	10167729	10:10167729:G:C	G	C	C	0.0652963	-0.0917776	0.0376745	0.0150599
10	10170246	10:10170246:C:T	C	T	T	0.0187424	0.169916	0.0702912	0.0158525
10	10171132	10:10171132:T:C	T	C	C	0.130593	-0.0649323	0.0280782	0.020994
10	10171642	10:10171642:C:T	C	T	T	0.125151	-0.0691238	0.0285728	0.0157705
10	10172146	10:10172146:T:G	T	G	G	0.125151	-0.0691238	0.0285728	0.0157705
10	10172872	10:10172872:A:G	A	G	G	0.0677146	-0.102865	0.0371007	0.00568749
10	10173778	10:10173778:T:C	T	C	C	0.130593	-0.0649323	0.0280782	0.020994
10	10174763	10:10174763:T:C	T	C	C	0.130593	-0.0649323	0.0280782	0.020994
10	10175411	10:10175411:C:T	C	T	T	0.130593	-0.0649323	0.0280782	0.020994
10	10178488	10:10178488:A:G	A	G	G	0.124547	-0.0796259	0.0279395	0.00448239
10	10178848	10:10178848:A:T	A	T	T	0.123942	-0.0604848	0.0285216	0.0342492
10	10179783	10:10179783:A:G	A	G	G	0.161427	-0.0583209	0.0251839	0.0208151
10	10180561	10:10180561:T:C	T	C	C	0.161427	-0.0583209	0.0251839	0.0208151
10	10180762	10:10180762:A:T	A	T	T	0.161427	-0.0583209	0.0251839	0.0208151
10	10180969	10:10180969:A:C	A	C	C	0.161427	-0.0583209	0.0251839	0.0208151
10	10181320	10:10181320:A:G	A	G	G	0.161427	-0.0583209	0.0251839	0.0208151
10	10181492	10:10181492:G:A	G	A	A	0.161427	-0.0583209	0.0251839	0.0208151
10	10183667	10:10183667:T:C	T	C	C	0.161427	-0.0583209	0.0251839	0.0208151
10	10184973	10:10184973:T:C	T	C	C	0.161427	-0.0583209	0.0251839	0.0208151
10	10185810	10:10185810:G:A	G	A	A	0.161427	-0.0583209	0.0251839	0.0208151
10	10185880	10:10185880:T:A	T	A	A	0.161427	-0.0583209	0.0251839	0.0208151
10	10187515	10:10187515:T:C	T	C	C	0.160822	-0.0592334	0.0251988	0.0189769
10	10187900	10:10187900:G:C	G	C	C	0.322854	-0.0464584	0.019475	0.0172801
10	10192074	10:10192074:A:G	A	G	G	0.122733	-0.0599709	0.0285028	0.0356794
10	10211219	10:10211219:G:C	G	C	C	0.104595	-0.0689253	0.0302196	0.0228152
10	10216156	10:10216156:T:C	T	C	C	0.1052	-0.0703617	0.0301625	0.0199021
10	10219986	10:10219986:C:T	C	T	T	0.107013	-0.0673522	0.0299964	0.0250117
10	10229969	10:10229969:A:T	A	T	T	0.125151	-0.0619247	0.0279987	0.0272629
10	10235732	10:10235732:T:C	T	C	C	0.12636	-0.0589295	0.0277744	0.0341606
10	10249897	10:10249897:T:C	T	C	C	0.114268	-0.0661652	0.0299339	0.0273544
10	10296276	10:10296276:C:T	C	T	T	0.194075	-0.0530431	0.0238084	0.0261569
10	10310662	10:10310662:G:C	G	C	C	0.348851	0.0464605	0.0195358	0.0176244
10	10311048	10:10311048:C:T	C	T	T	0.0435308	-0.0952398	0.0462791	0.0399111
10	10347167	10:10347167:C:T	C	T	T	0.0199516	0.140282	0.0689981	0.042362
10	10376622	10:10376622:C:A	C	A	A	0.0102781	0.192327	0.0879832	0.0291012
10	10405808	10:10405808:T:C	T	C	C	0.495768	0.0403385	0.019092	0.0349152
10	10409051	10:10409051:T:G	T	G	G	0.459492	0.0463299	0.0190201	0.0150693
10	10414194	10:10414194:C:A	C	A	C	0.477025	-0.0446247	0.0193292	0.0212101
10	10417509	10:10417509:G:T	G	T	T	0.102781	0.0696146	0.0316033	0.027889
10	10467717	10:10467717:G:C	G	C	C	0.101572	0.0689329	0.0312868	0.0278539
10	10513770	10:10513770:C:A	C	A	A	0.0356711	0.113387	0.0500857	0.0238432
10	10526760	10:10526760:C:T	C	T	T	0.0356711	0.113387	0.0500857	0.0238432
10	10530822	10:10530822:T:C	T	C	C	0.0368803	-0.101913	0.0490349	0.0379854
10	10531454	10:10531454:T:C	T	C	C	0.0876663	-0.0868489	0.0337072	0.0101525
10	10534998	10:10534998:C:T	C	T	T	0.0320435	0.127845	0.0524935	0.0150856
10	10779423	10:10779423:C:T	C	T	T	0.366385	-0.0461905	0.0201549	0.022171
10	10782403	10:10782403:T:C	T	C	C	0.368803	-0.0453256	0.0200964	0.0243704
10	10784202	10:10784202:A:G	A	G	G	0.183192	-0.0542406	0.0239058	0.0235316
10	10800504	10:10800504:G:T	G	T	T	0.050786	-0.101852	0.0420663	0.0156842
10	10834455	10:10834455:C:T	C	T	T	0.0126965	0.16671	0.0842418	0.0481562
10	10835948	10:10835948:T:C	T	C	C	0.0483676	-0.116281	0.0434569	0.00760415
10	10839672	10:10839672:C:G	C	G	G	0.047763	-0.114261	0.0436986	0.00909312
10	10870629	10:10870629:A:G	A	G	G	0.0489722	-0.11797	0.0432248	0.00648427
10	10883212	10:10883212:C:T	C	T	T	0.04474	-0.128553	0.0448791	0.00428442
10	10896201	10:10896201:A:G	A	G	G	0.0441354	-0.134297	0.0451169	0.00299992
10	10899833	10:10899833:G:C	G	C	C	0.0441354	-0.13593	0.0451113	0.00266457
10	10900699	10:10900699:A:G	A	G	G	0.235792	-0.0506185	0.0223985	0.0240889
10	10900876	10:10900876:C:T	C	T	T	0.04474	-0.13542	0.0448517	0.0026123
10	10910315	10:10910315:C:G	C	G	G	0.237001	-0.0497197	0.0223997	0.0267145
10	10914503	10:10914503:A:C	A	C	C	0.286578	-0.0414978	0.0203882	0.0421335
10	10914893	10:10914893:G:A	G	A	A	0.236397	-0.0550294	0.0223872	0.0141741
10	10994424	10:10994424:A:G	A	G	A	0.396614	0.0426517	0.0191335	0.0260733
10	10997313	10:10997313:A:G	A	G	A	0.429262	0.0504487	0.0189986	0.00807518
10	11085075	10:11085075:T:C	T	C	C	0.275695	-0.0443173	0.0211889	0.0367875
10	11121944	10:11121944:T:C	T	C	T	0.0102781	0.233461	0.0878745	0.00804296
10	11142182	10:11142182:A:G	A	G	G	0.214631	-0.0459748	0.0231116	0.047005
10	11146576	10:11146576:C:T	C	T	T	0.305925	-0.0416934	0.0204101	0.0413933
10	11215298	10:11215298:A:G	A	G	G	0.0102781	-0.217976	0.093915	0.0205318
10	11226236	10:11226236:C:G	C	G	G	0.0513906	-0.0825594	0.0418973	0.0491148
10	11285301	10:11285301:G:A	G	A	A	0.345828	-0.053122	0.0197176	0.00720128
10	11286049	10:11286049:G:A	G	A	G	0.385127	-0.0379108	0.0193024	0.0498619
10	11288390	10:11288390:C:G	C	G	C	0.386336	-0.0378159	0.0192325	0.0496069
10	11289236	10:11289236:A:T	A	T	T	0.316808	-0.045532	0.0202482	0.0247968
10	11290294	10:11290294:C:T	C	T	T	0.314994	-0.0453391	0.0203545	0.0261867
10	11290315	10:11290315:C:T	C	T	T	0.314994	-0.0453391	0.0203545	0.0261867
10	11291562	10:11291562:G:C	G	C	C	0.0169287	-0.216168	0.0732369	0.00325119
10	11296307	10:11296307:C:T	C	T	T	0.0108827	0.211413	0.0904784	0.0196992
10	11298964	10:11298964:A:G	A	G	G	0.203748	-0.0511957	0.0235903	0.0302782
10	11313144	10:11313144:G:A	G	A	G	0.225514	0.0656368	0.0218059	0.00269211
10	11313918	10:11313918:C:T	C	T	T	0.183192	0.066118	0.0236582	0.00531577
10	11313955	10:11313955:G:A	G	A	G	0.35792	0.0483623	0.0190906	0.0114844
10	11314590	10:11314590:G:T	G	T	G	0.361548	0.0464655	0.0190135	0.0147424
10	11314769	10:11314769:A:G	A	G	A	0.183192	0.065137	0.0236734	0.00606353
10	11315002	10:11315002:C:T	C	T	T	0.183192	0.0633342	0.0235859	0.00739389
10	11315131	10:11315131:C:T	C	T	C	0.183797	0.0625561	0.0235768	0.00812534
10	11315244	10:11315244:G:A	G	A	G	0.35792	0.0451235	0.0190993	0.0183813
10	11315302	10:11315302:T:C	T	C	T	0.183192	0.0633342	0.0235859	0.00739389
10	11315393	10:11315393:A:G	A	G	A	0.183797	0.0625561	0.0235768	0.00812534
10	11315794	10:11315794:C:T	C	T	T	0.19347	0.060247	0.0230551	0.0091348
10	11316034	10:11316034:C:G	C	G	C	0.37243	0.0482033	0.0188255	0.0106291
10	11316236	10:11316236:C:T	C	T	T	0.192866	0.0616401	0.0230615	0.00767022
10	11316426	10:11316426:G:C	G	C	G	0.386336	0.0414011	0.0187559	0.0275648
10	11317357	10:11317357:A:G	A	G	G	0.331923	0.0430459	0.0192297	0.0254553
10	11318813	10:11318813:T:C	T	C	T	0.37364	0.0381371	0.0188753	0.0436588
10	11319718	10:11319718:A:G	A	G	G	0.223096	0.0469822	0.0219425	0.0325562
10	11320592	10:11320592:A:G	A	G	A	0.375453	0.0376009	0.0188178	0.0460292
10	11320899	10:11320899:G:A	G	A	A	0.217654	0.0497981	0.0219907	0.0238033
10	11321600	10:11321600:A:G	A	G	G	0.261185	0.04127	0.0207337	0.0468698
10	11324297	10:11324297:C:T	C	T	T	0.019347	-0.255463	0.0681609	0.0001908
10	11326849	10:11326849:G:A	G	A	A	0.26058	0.0456479	0.0207533	0.0281177
10	11327285	10:11327285:C:T	C	T	T	0.259976	0.0446967	0.0207547	0.0315649
10	11327853	10:11327853:C:T	C	T	T	0.26058	0.0456479	0.0207533	0.0281177
10	11328131	10:11328131:G:A	G	A	G	0.262394	0.0445875	0.0207607	0.0320311
10	11328850	10:11328850:T:A	T	A	T	0.26179	0.0443172	0.0207604	0.0330816
10	11328959	10:11328959:A:G	A	G	G	0.221282	0.0524891	0.021938	0.016953
10	11330052	10:11330052:T:C	T	C	T	0.26058	0.0478146	0.0208094	0.0218277
10	11330184	10:11330184:T:C	T	C	T	0.26179	0.044716	0.0207572	0.0315116
10	11330525	10:11330525:G:A	G	A	G	0.262394	0.0467601	0.0207543	0.0245208
10	11330548	10:11330548:G:A	G	A	A	0.26058	0.0471391	0.0207487	0.0233505
10	11330576	10:11330576:C:T	C	T	T	0.257557	0.0461518	0.0208721	0.0272991
10	11332824	10:11332824:A:G	A	G	A	0.407497	0.0425133	0.0184009	0.0211137
10	11334678	10:11334678:T:G	T	G	T	0.406892	0.0421676	0.0183891	0.0220959
10	11341632	10:11341632:G:C	G	C	C	0.242443	0.0580091	0.0212136	0.00638191
10	11342601	10:11342601:C:T	C	T	C	0.269649	0.0579643	0.0204935	0.0047919
10	11342887	10:11342887:C:A	C	A	A	0.241838	0.0578892	0.0212823	0.00666521
10	11343675	10:11343675:C:T	C	T	T	0.242443	0.0580091	0.0212136	0.00638191
10	11343872	10:11343872:C:T	C	T	C	0.279323	0.0562475	0.0202233	0.00553796
10	11343904	10:11343904:C:T	C	T	T	0.498186	-0.0364438	0.0180679	0.0440163
10	11353412	10:11353412:C:A	C	A	A	0.00967352	0.244817	0.0958227	0.0108016
10	11355157	10:11355157:G:C	G	C	C	0.0296252	-0.222523	0.0532856	3.284e-05
10	11356160	10:11356160:C:T	C	T	T	0.272068	0.0433033	0.0204622	0.0346239
10	11357510	10:11357510:C:T	C	T	T	0.270254	0.0422467	0.0205172	0.0398016
10	11361182	10:11361182:A:T	A	T	T	0.109432	-0.0815136	0.0293627	0.00562709
10	11361186	10:11361186:A:G	A	G	G	0.109432	-0.0815136	0.0293627	0.00562709
10	11368288	10:11368288:C:T	C	T	T	0.0483676	-0.189799	0.0420656	7.36083e-06
10	11389389	10:11389389:C:T	C	T	T	0.128174	-0.0726371	0.0266171	0.00648951
10	11390214	10:11390214:A:G	A	G	G	0.0114873	-0.183104	0.0882421	0.0382963
10	11391028	10:11391028:C:T	C	T	T	0.212213	-0.0642934	0.0229626	0.00523163
10	11391301	10:11391301:G:A	G	A	A	0.204958	-0.05889	0.0233186	0.0117423
10	11392689	10:11392689:A:G	A	G	G	0.205562	-0.0580762	0.0233138	0.0129327
10	11393201	10:11393201:G:A	G	A	A	0.205562	-0.0580762	0.0233138	0.0129327
10	11394156	10:11394156:A:G	A	G	G	0.205562	-0.0580762	0.0233138	0.0129327
10	11394809	10:11394809:A:G	A	G	G	0.205562	-0.0580762	0.0233138	0.0129327
10	11394894	10:11394894:C:G	C	G	G	0.116687	-0.0815929	0.0283147	0.00405928
10	11395211	10:11395211:G:A	G	A	A	0.205562	-0.0580762	0.0233138	0.0129327
10	11396152	10:11396152:G:A	G	A	A	0.205562	-0.0580762	0.0233138	0.0129327
10	11396356	10:11396356:A:G	A	G	G	0.205562	-0.0580762	0.0233138	0.0129327
10	11396884	10:11396884:C:A	C	A	A	0.218863	-0.0521476	0.0227586	0.0221966
10	11422724	10:11422724:G:T	G	T	T	0.385732	0.0673203	0.0192417	0.000492779
10	11425698	10:11425698:T:A	T	A	A	0.0302297	-0.177888	0.053009	0.000827747
10	11435206	10:11435206:A:G	A	G	G	0.196493	-0.0527974	0.023918	0.02756
10	11436397	10:11436397:G:A	G	A	A	0.019347	-0.145736	0.0684971	0.0336665
10	11436541	10:11436541:C:T	C	T	T	0.166868	-0.0499678	0.0252559	0.0482109
10	11445164	10:11445164:G:A	G	A	A	0.0356711	-0.153548	0.0494063	0.00194952
10	11445218	10:11445218:G:A	G	A	A	0.0356711	-0.153548	0.0494063	0.00194952
10	11471599	10:11471599:G:T	G	T	G	0.0665054	-0.0891107	0.0366619	0.0152869
10	11473952	10:11473952:G:C	G	C	C	0.0374849	-0.111437	0.0493081	0.0240815
10	11484123	10:11484123:C:T	C	T	T	0.0205562	-0.141697	0.0665333	0.0334928
10	11490903	10:11490903:C:T	C	T	T	0.0435308	-0.0893439	0.0448825	0.0468545
10	11526135	10:11526135:G:A	G	A	A	0.0399033	-0.110821	0.0464941	0.017373
10	11533771	10:11533771:C:T	C	T	T	0.0392987	-0.109139	0.046796	0.0199297
10	11556560	10:11556560:A:C	A	C	C	0.0374849	-0.104621	0.047734	0.0286781
10	11587484	10:11587484:G:A	G	A	A	0.0374849	-0.104621	0.047734	0.0286781
10	11604775	10:11604775:C:T	C	T	T	0.0374849	-0.104621	0.047734	0.0286781
10	11637922	10:11637922:T:C	T	C	C	0.0374849	-0.104621	0.047734	0.0286781
10	11653818	10:11653818:C:T	C	T	T	0.0374849	-0.104621	0.047734	0.0286781
10	11725372	10:11725372:A:G	A	G	G	0.0840387	-0.0988049	0.0336558	0.00342046
10	11726553	10:11726553:G:A	G	A	A	0.0834341	-0.100489	0.0337383	0.00298222
10	11726919	10:11726919:T:C	T	C	C	0.0157195	-0.197422	0.0756152	0.00919597
10	11728616	10:11728616:C:G	C	G	G	0.0816203	-0.10442	0.0339985	0.0022016
10	11729046	10:11729046:A:G	A	G	G	0.0163241	-0.158213	0.0759683	0.037595
10	11730196	10:11730196:C:T	C	T	T	0.0816203	-0.10442	0.0339985	0.0022016
10	11730219	10:11730219:C:T	C	T	T	0.0816203	-0.10442	0.0339985	0.0022016
10	11730260	10:11730260:A:G	A	G	G	0.0816203	-0.10442	0.0339985	0.0022016
10	11730329	10:11730329:A:C	A	C	C	0.0646917	-0.0939919	0.0381285	0.0139
10	11730347	10:11730347:A:G	A	G	G	0.0646917	-0.0939919	0.0381285	0.0139
10	11730845	10:11730845:G:C	G	C	C	0.0646917	-0.0939919	0.0381285	0.0139
10	11748871	10:11748871:C:T	C	T	T	0.02237	-0.146797	0.0621136	0.0183422
10	11754733	10:11754733:G:A	G	A	A	0.0235792	0.122787	0.0623572	0.0492784
10	11772876	10:11772876:G:A	G	A	A	0.028416	-0.12339	0.0546866	0.0243135
10	11783453	10:11783453:G:C	G	C	C	0.117896	-0.0620999	0.0284199	0.029165
10	11798669	10:11798669:C:T	C	T	T	0.227932	-0.0485885	0.0228574	0.0338242
10	11800429	10:11800429:A:G	A	G	G	0.114873	-0.0727442	0.0289361	0.0121288
10	11804193	10:11804193:C:T	C	T	T	0.227932	-0.0485885	0.0228574	0.0338242
10	11804451	10:11804451:C:T	C	T	T	0.227932	-0.0485885	0.0228574	0.0338242
10	11804525	10:11804525:C:T	C	T	T	0.025393	-0.132573	0.0589871	0.0248735
10	11805152	10:11805152:C:T	C	T	T	0.227932	-0.0485885	0.0228574	0.0338242
10	11805204	10:11805204:A:C	A	C	C	0.227932	-0.0485885	0.0228574	0.0338242
10	11805249	10:11805249:T:C	T	C	C	0.227932	-0.0485885	0.0228574	0.0338242
10	11807979	10:11807979:G:C	G	C	C	0.227932	-0.0485885	0.0228574	0.0338242
10	11811220	10:11811220:G:A	G	A	A	0.227932	-0.0485885	0.0228574	0.0338242
10	11815455	10:11815455:T:C	T	C	T	0.227932	-0.0485885	0.0228574	0.0338242
10	11816955	10:11816955:G:A	G	A	A	0.222491	-0.0482006	0.0230694	0.036982
10	11817944	10:11817944:T:C	T	C	C	0.223096	-0.0530035	0.0230498	0.0217259
10	11821218	10:11821218:C:T	C	T	T	0.301088	-0.052332	0.0211335	0.0134775
10	11822578	10:11822578:T:C	T	C	C	0.230351	-0.0482584	0.0226823	0.0336697
10	11824097	10:11824097:C:G	C	G	G	0.230351	-0.0482584	0.0226823	0.0336697
10	11827126	10:11827126:G:T	G	T	T	0.226723	-0.0561947	0.0228486	0.0141208
10	11827152	10:11827152:G:C	G	C	C	0.226723	-0.0561947	0.0228486	0.0141208
10	11830905	10:11830905:A:C	A	C	C	0.227328	-0.0554076	0.0227646	0.0151484
10	11835420	10:11835420:T:C	T	C	C	0.225514	-0.0528776	0.0227877	0.0205615
10	11837253	10:11837253:C:T	C	T	T	0.224909	-0.0541979	0.0227878	0.0176173
10	11840384	10:11840384:C:T	C	T	T	0.206167	-0.0549142	0.0232172	0.0182502
10	11841338	10:11841338:A:G	A	G	G	0.305925	-0.0450467	0.0206525	0.0294542
10	11841351	10:11841351:G:A	G	A	A	0.305925	-0.0450467	0.0206525	0.0294542
10	11843045	10:11843045:C:A	C	A	A	0.203144	-0.0585312	0.0232498	0.012009
10	11844611	10:11844611:A:G	A	G	G	0.163241	-0.0857482	0.0252478	0.000716008
10	11845044	10:11845044:C:T	C	T	T	0.0145103	0.173086	0.07872	0.0281734
10	11846269	10:11846269:T:C	T	C	C	0.242443	-0.0648302	0.0220812	0.00341776
10	11846963	10:11846963:G:A	G	A	A	0.23821	-0.0647187	0.0219862	0.00333576
10	11847184	10:11847184:G:A	G	A	A	0.23942	-0.066995	0.0218996	0.00229159
10	11848189	10:11848189:A:G	A	G	G	0.356106	-0.0402436	0.0193528	0.0378842
10	11848792	10:11848792:G:A	G	A	A	0.230351	-0.0756643	0.0222786	0.000715962
10	11849626	10:11849626:G:A	G	A	A	0.230351	-0.0756643	0.0222786	0.000715962
10	11850132	10:11850132:G:T	G	T	T	0.452842	0.04021	0.0195873	0.0404026
10	11853108	10:11853108:A:T	A	T	T	0.230955	-0.075309	0.022199	0.000725908
10	11855221	10:11855221:G:T	G	T	T	0.230955	-0.075309	0.022199	0.000725908
10	11857507	10:11857507:C:A	C	A	A	0.215236	-0.0682045	0.0230684	0.00319951
10	11858321	10:11858321:C:T	C	T	T	0.214027	-0.0688985	0.0230782	0.00291591
10	11860333	10:11860333:T:C	T	C	C	0.212817	-0.0667419	0.0230175	0.00383605
10	11860425	10:11860425:T:C	T	C	C	0.217654	-0.074293	0.0226867	0.00110195
10	11860561	10:11860561:C:T	C	T	T	0.381499	0.0456658	0.0199566	0.0223762
10	11870422	10:11870422:T:C	T	C	T	0.0943168	0.0654833	0.0328159	0.0463216
10	11893751	10:11893751:T:C	T	C	C	0.0350665	0.164324	0.0507065	0.00124046
10	11908014	10:11908014:G:A	G	A	A	0.0145103	-0.15651	0.0787105	0.0470971
10	11929011	10:11929011:C:T	C	T	T	0.0102781	0.219398	0.0930715	0.0186423
10	11964989	10:11964989:C:T	C	T	T	0.0211608	-0.131005	0.0656423	0.0462924
[truncated: 406,483+ more rows]
